# Supplementary material for: Extensive local adaptation within the chemosensory system following Drosophila melanogaster's global expansion
Source: Nat Commun. 2016 Jun 13;7:ncomms11855. doi: 10.1038/ncomms11855 (PMC4910016; doi:10.1038/ncomms11855)
Supplement: Supplementary Dataset 1 — Summary of selection candidates and functional data. The tables list all protein members within the four main chemosensory families, a subset of functional data ascribed to them, and the selection tests that have identified them as "selection candidates". For the MK-test columns we have separated the tests for which all substitutions between D. melanogaster and its last common ancestor have been included (non-polarized), or for only the substitutions along the D. melanogaster branch (polarized). We list all genes that have an MK-test p<0.05 with "*" indicating those loci that remain significant after Bonferroni correction. For the two Fst approaches ("1% Fst Candidate" and "BayeScan Candidate") we have listed only those genes that contain protein-altering SNPs identified as outliers. For the genes listed in the "Fay and Wu's H Candidate" column, we required that a given gene remain significant (p<0.05) across all three of the demographic settings we simulated under, and for at least the two higher recombination rates that examined (ρ = 50 and 250; Supplementary Table 4). Due to the heterogeneity in the methods used to measure tissue expression, we have simplified the classification for this table. In addition to the individual cases cited within the manuscript, we also acquired functional information from published resources. [file ncomms11855-s2.xlsx]

## Sheet: OR
Supplementary Data File 1. Summary of selection candidates and functional data.
Gene	Chrom	MK-test Non-Polarized Candidate	MK-test Dmel-Polarized Candidate	1% Fst Candidate	BayeScan Candidate	Fay & Wu H Candidate	Expression	Ligand(s)
Or10a	ChrX					Or10a	adult	methyl salicylate, 2-aminoacetophenone
Or13a	ChrX						adult antenna; larva	6-methyl-5-hepten-2-ol
Or19a	ChrX			Or19a			adult	valencene, limonene
Or19b	ChrX			Or19b			adult
Or1a	ChrX			Or1a			larva
Or22a	Auto			Or22a	Or22a		adult	methyl hexanoate, ethyl hexanoate, hexyl acetate, ethyl butyrate, butyl butyrate
Or22b	Auto	Or22b		Or22b	Or22b	Or22b	adult
Or22c	Auto	Or22c	Or22c			Or22c	larva
Or23a	Auto			Or23a		Or23a	adult
Or24a	Auto					Or24a	larva
Or2a	ChrX			Or2a			adult antenna; larva
Or30a	Auto			Or30a		Or30a	larva	anisole
Or33a	Auto			Or33a		Or33a	adult antenna; larva
Or33b	Auto			Or33b			adult antenna; larva	2,5-dimethylpyrazine
Or33c	Auto	Or33c*	Or33c	Or33c		Or33c	adult
Or35a	Auto					Or35a	adult antenna; larva	1-hexanol
Or42a	Auto					Or42a	adult maxillary palp; larva	acetal
Or42b	Auto			Or42b		Or42b	adult antenna; larva	acetal propionate, ethyl propionate, ethyl acetate
Or43a	Auto						adult
Or43b	Auto			Or43b			adult
Or45a	Auto			Or45a			larva	2-nonanone
Or45b	Auto					Or45b	larva
Or46a	Auto	Or46a	Or46a				adult
Or47a	Auto			Or47a		Or47a	adult antenna; larva	amyl acetate
Or47b	Auto			Or47b		Or47b	adult	methyl laurate
Or49a	Auto	Or49a*	Or49a	Or49a		Or49a	adult antenna; larva	iridomyrmecin (parasitic wasp semiochemical)
Or49b	Auto			Or49b			adult	2-aminoacetophenone
Or56a	Auto						adult	geosmin (toxic microbes)
Or59a	Auto			Or59a		Or59a	larva
Or59b	Auto						adult
Or59c	Auto			Or59c			adult
Or63a	Auto						larva
Or65a	Auto	Or65a				Or65a	adult
Or65b	Auto					Or65b	adult
Or65c	Auto	Or65c	Or65c				adult
Or67a	Auto	Or67a	Or67a	Or67a		Or67a	adult	2-phenylethanol
Or67b	Auto			Or67b			adult antenna; larva	2-phenylethanol
Or67c	Auto			Or67c			adult	ethyl lactate
Or67d	Auto						adult	cis-vaccenyl acetate
Or69a	Auto	Or69a					adult
Or71a	Auto			Or71a		Or71a	adult	4-ethylguaiacol, 4-ethylphenol
Or74a	Auto					Or74a	larva
Or7a	ChrX					Or7a	adult antenna; larva	trans-2-hexen-1-al
Or82a	Auto					Or82a	adult antenna; larva	geranylacetone
Or83a	Auto					Or83a	larva
Or83c	Auto					Or83c	adult
Or85a	Auto					Or85a	adult	2-aminoacetophenone
Or85c	Auto					Or85c	larva
Or85d	Auto						adult	2-phenylethyl acetate
Or85f	Auto					Or85f	adult	iridomyrmecin, actinidine, nepetalactol (parasitic wasp semiochemicals)
Or88a	Auto	Or88a	Or88a	Or88a	Or88a	Or88a	adult	methyl laurate, methyl myristate, methyl palmitate (Drosophila pheromones)
Or92a	Auto					Or92a	adult	acetoin, 2,3-butanediol, acetoin acetate, 2,3-butandeiol acetate
Or94a	Auto			Or94a		Or94a	larva
Or94b	Auto					Or94b	larva
Or98a	Auto					Or98a	adult	ethyl benzoate
Or98b	Auto			Or98b		Or98b	adult
Or9a	ChrX						adult	acetoin, 2,3-butanediol, acetoin acetate, 2,3-butandeiol acetate
Orco	Auto						co-receptor

## Sheet: GR
Supplementary Data File 1. Summary of selection candidates and functional data.
Gene	Chrom	MK-test Non-Polarized Candidate	MK-test Dmel-Polarized Candidate	1% Fst Candidate	BayeScan Candidate	Fay & Wu H Candidate	Expression	Ligand(s)
Gr10a	ChrX						larva
Gr10b	ChrX					Gr10b
Gr21a	Auto						larva, adult antenna	C02
Gr22a	Auto						larva
Gr22b	Auto					Gr22b	larva, adult	bitter
Gr22c	Auto					Gr22c
Gr22d	Auto					Gr22d	larva, adult	bitter
Gr22e	Auto					Gr22e	larva, adult	bitter
Gr22f	Auto			Gr22f	Gr22f	Gr22f	adult	bitter
Gr23a	Auto			Gr23a			larva
Gr28a	Auto						larva, adult	bitter
Gr28b	Auto			Gr28b			larva, adult	bitter
Gr2a	ChrX						larva
Gr32a	Auto						larva	male pheromones, bitter
Gr33a	Auto						larva, adult	male pheromones, bitter
Gr36a	Auto			Gr36a	Gr36a	Gr36a	adult	bitter
Gr36b	Auto			Gr36b	Gr36b	Gr36b	larva, adult	bitter
Gr36c	Auto			Gr36c	Gr36c	Gr36c	larva, adult	bitter
Gr39a	Auto						larva, adult	bitter
Gr39b	Auto			Gr39b		Gr39b	larva, adult	bitter
Gr43a	Auto			Gr43a		Gr43a	larva	fructose
Gr47a	Auto			Gr47a		Gr47a	adult	bitter
Gr47b	Auto			Gr47b		Gr47b	larva
Gr57a	Auto					Gr57a	larva, adult	bitter
Gr58a	Auto			Gr58a		Gr58a
Gr58b	Auto			Gr58b		Gr58c	larva, adult	bitter
Gr58c	Auto			Gr58c
Gr59a	Auto					Gr59a	larva, adult	bitter
Gr59b	Auto	Gr59b	Gr59b	Gr59b		Gr59b	adult	bitter
Gr59c	Auto		Gr59c	Gr59c		Gr59c	larva, adult	bitter
Gr59d	Auto			Gr59d		Gr59d	larva, adult	bitter
Gr59e	Auto			Gr59e			larva
Gr59f	Auto			Gr59f		Gr59f	larva
Gr5a	ChrX			Gr5a	Gr5a		adult	sweet
Gr61a	Auto							sweet
Gr63a	Auto	Gr63a	Gr63a	Gr63a		Gr63a	larva, adult antenna	C02
Gr64a	Auto							sweet
Gr64b	Auto							sweet
Gr64c	Auto							sweet
Gr64d	Auto							sweet
Gr64e	Auto			Gr64e				sweet
Gr64f	Auto			Gr64f				sweet
Gr66a	Auto					Gr66a	larva, adult	bitter
Gr68a	Auto			Gr68a	Gr68a	Gr68a	larva	pheromone
Gr77a	Auto			Gr77a		Gr77a	larva
Gr85a	Auto			Gr85a		Gr85a
Gr89a	Auto					Gr89a	adult	bitter
Gr8a	ChrX					Gr8a	larva, adult	bitter
Gr92a	Auto					Gr92a	adult	bitter
Gr93a	Auto			Gr93a		Gr93a	larva, adult	bitter
Gr93b	Auto			Gr93b		Gr93b	larva, adult	bitter
Gr93c	Auto			Gr93c		Gr93c	larva
Gr93d	Auto			Gr93d		Gr93d	larva
Gr94a	Auto	Gr94a	Gr94a			Gr94a	larva
Gr97a	Auto					Gr97a	larva
Gr98a	Auto			Gr98a
Gr98b	Auto					Gr98b	adult	bitter
Gr98c	Auto			Gr98c			adult	bitter
Gr98d	Auto			Gr98d	Gr98d		adult	bitter
Gr9a	ChrX					Gr9a	larva

## Sheet: IR
Supplementary Data File 1. Summary of selection candidates and functional data.
Gene	Chrom	MK-test Non-Polarized Candidate	MK-test Dmel-Polarized Candidate	1% Fst Candidate	BayeScan Candidate	Fay & Wu H Candidate	Expression	Ligand(s)
Ir100a	Auto					Ir100a
Ir10a	ChrX			Ir10a
Ir11a	ChrX			Ir11a
Ir20a	ChrX			Ir20a		Ir20a	larva, adult
Ir21a	Auto			Ir21a			antenna	cool thermosensing
Ir25a	Auto						antenna	co-receptor
Ir31a	Auto			Ir31a			antenna	2-oxopentanoic acid
Ir40a	Auto						antenna	ammonia
Ir41a	Auto						antenna	putrescine, cadaverine
Ir47a	Auto			Ir47a			larva, adult
Ir48b	Auto			Ir48b		Ir48b
Ir48c	Auto			Ir48c			larva
Ir51a	Auto					Ir51b
Ir51b	Auto	Ir51b
Ir52a	Auto			Ir52a			adult
Ir52b	Auto			Ir52b
Ir52c	Auto			Ir52c		Ir52c	adult	female pheromones
Ir52d	Auto			Ir52d		Ir52d	adult	female pheromones
Ir54a	Auto			Ir54a		Ir54a
Ir56a	Auto			Ir56a			larva, adult
Ir56b	Auto					Ir56b	adult
Ir56c	Auto			Ir56c		Ir56c
Ir56d	Auto	Ir56d	Ir56d				adult
Ir60a	Auto	Ir60a	Ir60a	Ir60a		Ir60a	antenna
Ir60b	Auto			Ir60b		Ir60b	larva, adult
Ir60d	Auto			Ir60d		Ir60d
Ir60e	Auto			Ir60e		Ir60e	larva
Ir62a	Auto			Ir62a			adult
Ir64a	Auto			Ir64a			antenna	acids, free protons
Ir67a	Auto			Ir67a
Ir67b	Auto			Ir67b			larva
Ir67c	Auto			Ir67c		Ir67c	larva, adult
Ir68a	Auto			Ir68a			antenna
Ir68b	Auto					Ir68b
Ir75a	Auto			Ir75a	Ir75a		antenna	acetic acid, propionic acid
Ir75b	Auto			Ir75b			antenna	propionic acid, butyric acid
Ir75c	Auto						antenna	propionic acid, butyric acid
Ir75d	Auto						antenna	pyrrolidine
Ir76a	Auto						antenna	phenylethylamine
Ir76b	Auto					Ir76b	antenna	olfactory co-receptor; gustatory low salt sensor
Ir7a	ChrX	Ir7a	Ir7a	Ir7a	Ir7a	Ir7a
Ir7b	ChrX
Ir7c	ChrX	Ir7c	Ir7c	Ir7c	Ir7c
Ir7d	ChrX			Ir7d	Ir7d	Ir7d
Ir7e	ChrX			Ir7e	Ir7e	Ir7e
Ir7f	ChrX
Ir7g	ChrX
Ir84a	Auto					Ir84a	antenna	phenylacetic acid
Ir85a	Auto
Ir87a	Auto
Ir8a	ChrX						antenna	coreceptor
Ir92a	Auto			Ir92a			antenna	ammonia, dimethylamine
Ir93a	Auto
Ir94a	Auto	Ir94a	Ir94a	Ir94a			adult
Ir94b	Auto			Ir94b
Ir94c	Auto			Ir94c			adult
Ir94d	Auto			Ir94d			larva
Ir94e	Auto			Ir94e			adult
Ir94f	Auto					Ir94f	larva
Ir94g	Auto			Ir94g		Ir94g
Ir94h	Auto						larva, adult

## Sheet: OBP
Supplementary Data File 1. Summary of selection candidates and functional data.
Gene	Chrom	MK-test Non-Polarized Candidate	MK-test Dmel-Polarized Candidate	1% Fst Candidate	BayeScan Candidate	Fay & Wu H Candidate	Expression	Ligand(s)
Obp18a	ChrX					Obp18a
Obp19a	ChrX
Obp19b	ChrX					Obp19b
Obp19c	ChrX
Obp19d	ChrX
Obp19d	Auto
Obp22a	Auto
Obp28a	Auto
Obp44a	Auto
Obp46a	Auto		Obp47a	Obp46a
Obp47a	Auto			Obp47a		Obp47a
Obp47b	Auto					Obp47b
Obp49a	Auto					Obp49a	labellum	berberine, denatonium
Obp50a	Auto			Obp50a		Obp50a
Obp50b	Auto			Obp50b		Obp50b
Obp50c	Auto			Obp50c
Obp50d	Auto			Obp50d		Obp50d
Obp50e	Auto
Obp51a	Auto			Obp51a		Obp51a
Obp56a	Auto					Obp56a
Obp56b	Auto					Obp56b
Obp56c	Auto					Obp56c
Obp56d	Auto					Obp56d
Obp56e	Auto			Obp56e		Obp56e
Obp56f	Auto
Obp56g	Auto
Obp56h	Auto					Obp56h
Obp56i	Auto			Obp56i
Obp57a	Auto			Obp57a		Obp57a
Obp57b	Auto
Obp57c	Auto					Obp57c
Obp57d	Auto			Obp57d			adult legs
Obp57e	Auto			Obp57e		Obp57e	adult legs
Obp58b	Auto					Obp58b
Obp58c	Auto					Obp58c
Obp58d	Auto
Obp59a	Auto					Obp59a
Obp69a	Auto
Obp76a (lush)	Auto					Obp76a (lush)	antenna	cis-vaccenyl acetate
Obp83a	Auto
Obp83b	Auto
Obp83cd	Auto
Obp83ef	Auto
Obp83g	Auto
Obp84a	Auto					Obp84a
Obp85a	Auto					Obp85a
Obp8a	Auto			Obp8a		Obp8a
Obp93a	ChrX			Obp93a		Obp93a
Obp99a	Auto					Obp99a
Obp99b	Auto
Obp99c	Auto
Obp99d	Auto					Obp99d
