# Supplementary material for: Extensive local adaptation within the chemosensory system following Drosophila melanogaster's global expansion
Source: Nat Commun. 2016 Jun 13;7:ncomms11855. doi: 10.1038/ncomms11855 (PMC4910016; doi:10.1038/ncomms11855)
Supplement: Supplementary Dataset 2 — Fst results based on coalescent simulations under three demographic models. The table provides the empirical 1% threshold for genome-wide Fst values over all 10 pair-wise population comparisons as well as the 1% and 5% thresholds resulting from the coalescent simulations under three demographic scenarios. The right-most columns indicate whether the empirical thresholds superseded those observed in the simulations. [file ncomms11855-s3.xlsx]

## Sheet: Sheet1
Supplementary Data File 2. Fst results based on coalescent simulations under three demographic models.
Demograhic Model 1
Population Comparisons	w	5% cutoff for simulations	1% cutoff for simulations	emirical 1% Fst > simulated 5% Fst?	emirical 1% Fst > simulated 1% Fst?
Beijing vs Ithaca	0.420513	0.407692	0.691956	yes	no
Beijing vs Netherlands	0.452942	0.413333	0.694444	yes	no
Beijing vs Tasmania	0.419772	0.345269	0.612121	yes	no
Beijing vs Zimbawe	0.675547	0.37	0.625	yes	yes
Ithaca vs Netherlands	0.317301	0.135102	0.208744	yes	yes
Ithaca vs Tasmania	0.285428	0.133086	0.205433	yes	yes
Ithaca vs Zimbabwe	0.604457	0.216842	0.371719	yes	yes
Netherlands vs Tasmania	0.371429	0.138756	0.216536	yes	yes
Netherlands vs Zimbabwe	0.659456	0.220449	0.378446	yes	yes
Tasmania vs Zimbabwe	0.566749	0.230769	0.375	yes	yes
Demograhic Model 2
Population Comparisons	1% empirical cutoff for genome-wide data	5% cutoff for simulations	1% cutoff for simulations	emirical 1% Fst > simulated 5% Fst?	emirical 1% Fst > simulated 1% Fst?
Beijing vs Ithaca	0.420513	0.347222	0.614035	yes	no
Beijing vs Netherlands	0.452942	0.348009	0.588927	yes	no
Beijing vs Tasmania	0.419772	0.288889	0.536232	yes	no
Beijing vs Zimbawe	0.675547	0.357143	0.570802	yes	yes
Ithaca vs Netherlands	0.317301	0.127946	0.204301	yes	yes
Ithaca vs Tasmania	0.285428	0.12082	0.205433	yes	yes
Ithaca vs Zimbabwe	0.604457	0.156623	0.27116	yes	yes
Netherlands vs Tasmania	0.371429	0.138756	0.195489	yes	yes
Netherlands vs Zimbabwe	0.659456	0.169643	0.281935	yes	yes
Tasmania vs Zimbabwe	0.566749	0.166667	0.275534	yes	yes
Demograhic Model 3
Population Comparisons	1% empirical cutoff for genome-wide data	5% cutoff for simulations	1% cutoff for simulations	emirical 1% Fst > simulated 5% Fst?	emirical 1% Fst > simulated 1% Fst?
Beijing vs Ithaca	0.420513	0.407692	0.614035	no	no
Beijing vs Netherlands	0.452942	0.407692	0.617391	yes	no
Beijing vs Tasmania	0.419772	0.345269	0.578777	yes	no
Beijing vs Zimbawe	0.675547	0.357143	0.560409	yes	yes
Ithaca vs Netherlands	0.317301	0.127946	0.214169	yes	yes
Ithaca vs Tasmania	0.285428	0.131476	0.211161	yes	yes
Ithaca vs Zimbabwe	0.604457	0.216842	0.357257	yes	yes
Netherlands vs Tasmania	0.371429	0.138756	0.207873	yes	yes
Netherlands vs Zimbabwe	0.659456	0.230121	0.378446	yes	yes
Tasmania vs Zimbabwe	0.566749	0.230769	0.365079	yes	yes
