# Supplementary material for: Extensive local adaptation within the chemosensory system following Drosophila melanogaster's global expansion
Source: Nat Commun. 2016 Jun 13;7:ncomms11855. doi: 10.1038/ncomms11855 (PMC4910016; doi:10.1038/ncomms11855)
Supplement: Supplementary Dataset 3 — Coalescent simulations results for Fay and Wu's H under three demographic models and three recombination parameters. The tables provide lists of genes from each of the main chemosensory families inferred to have a negative Fay and Wu's H value. Coalescent simulations were carried out using three recombination parameters (Rho), and conditioning on the number of segregating sites observed for each gene, with a gene length set to the median gene length for the family (Methods). The right most columns indicate if a given gene's H value is significant ("**" indicates significance at the 2.5% level; "*" indicates significance at the 5% level) for the three demographic models examined (Supplementary Fig. 5; Methods). Blank cells indicate that the H value was not found to be significant under the given parameters. [file ncomms11855-s4.xlsx]

## Sheet: GR
Supplementary Data File 3. Coalescent simulations results for Fay and Wu’s H under three demographic models and three recombination parameters.
Rho	Gene	H	P < 0.025	P < 0.025	P < 0.025	P < 0.05	P < 0.05	P < 0.05
1	Gr10b	-12.4266	Model.2**	Model.1**	Model.3**	Model.2*	Model.1*	Model.3*
50	Gr10b	-12.4266	Model.2**	Model.1**	Model.3**	Model.2*	Model.1*	Model.3*
250	Gr10b	-12.4266	Model.2**	Model.1**	Model.3**	Model.2*	Model.1*	Model.3*
1	Gr22b	-7.89202	Model.2**	Model.1**	Model.3**	Model.2*	Model.1*	Model.3*
50	Gr22b	-7.89202	Model.2**	Model.1**	Model.3**	Model.2*	Model.1*	Model.3*
250	Gr22b	-7.89202	Model.2**	Model.1**	Model.3**	Model.2*	Model.1*	Model.3*
1	Gr22c	-1.18914				Model.2*	Model.1*	Model.3*
50	Gr22c	-1.18914	Model.2**	Model.1**	Model.3**	Model.2*	Model.1*	Model.3*
250	Gr22c	-1.18914	Model.2**	Model.1**	Model.3**	Model.2*	Model.1*	Model.3*
1	Gr22d	-1.34704				Model.2*	Model.1*	Model.3*
50	Gr22d	-1.34704	Model.2**	Model.1**	Model.3**	Model.2*	Model.1*	Model.3*
250	Gr22d	-1.34704	Model.2**	Model.1**	Model.3**	Model.2*	Model.1*	Model.3*
1	Gr22e	-3.9898	Model.2**	Model.1**	Model.3**	Model.2*	Model.1*	Model.3*
50	Gr22e	-3.9898	Model.2**	Model.1**	Model.3**	Model.2*	Model.1*	Model.3*
250	Gr22e	-3.9898	Model.2**	Model.1**	Model.3**	Model.2*	Model.1*	Model.3*
1	Gr22f	-13.6083	Model.2**	Model.1**	Model.3**	Model.2*	Model.1*	Model.3*
50	Gr22f	-13.6083	Model.2**	Model.1**	Model.3**	Model.2*	Model.1*	Model.3*
250	Gr22f	-13.6083	Model.2**	Model.1**	Model.3**	Model.2*	Model.1*	Model.3*
1	Gr36a	-10.3997	Model.2**	Model.1**	Model.3**	Model.2*	Model.1*	Model.3*
50	Gr36a	-10.3997	Model.2**	Model.1**	Model.3**	Model.2*	Model.1*	Model.3*
250	Gr36a	-10.3997	Model.2**	Model.1**	Model.3**	Model.2*	Model.1*	Model.3*
1	Gr36b	-8.92649	Model.2**	Model.1**	Model.3**	Model.2*	Model.1*	Model.3*
50	Gr36b	-8.92649	Model.2**	Model.1**	Model.3**	Model.2*	Model.1*	Model.3*
250	Gr36b	-8.92649	Model.2**	Model.1**	Model.3**	Model.2*	Model.1*	Model.3*
1	Gr36c	-4.32653	Model.2**	Model.1**	Model.3**	Model.2*	Model.1*	Model.3*
50	Gr36c	-4.32653	Model.2**	Model.1**	Model.3**	Model.2*	Model.1*	Model.3*
250	Gr36c	-4.32653	Model.2**	Model.1**	Model.3**	Model.2*	Model.1*	Model.3*
1	Gr39b	-3.15616	Model.2**	Model.1**	Model.3**	Model.2*	Model.1*	Model.3*
50	Gr39b	-3.15616	Model.2**	Model.1**	Model.3**	Model.2*	Model.1*	Model.3*
250	Gr39b	-3.15616	Model.2**	Model.1**	Model.3**	Model.2*	Model.1*	Model.3*
1	Gr43a	-7.27434	Model.2**	Model.1**	Model.3**	Model.2*	Model.1*	Model.3*
50	Gr43a	-7.27434	Model.2**	Model.1**	Model.3**	Model.2*	Model.1*	Model.3*
250	Gr43a	-7.27434	Model.2**	Model.1**	Model.3**	Model.2*	Model.1*	Model.3*
1	Gr47a	-4.08203	Model.2**	Model.1**	Model.3**	Model.2*	Model.1*	Model.3*
50	Gr47a	-4.08203	Model.2**	Model.1**	Model.3**	Model.2*	Model.1*	Model.3*
250	Gr47a	-4.08203	Model.2**	Model.1**	Model.3**	Model.2*	Model.1*	Model.3*
1	Gr47b	-2.69175				Model.2*	Model.1*	Model.3*
50	Gr47b	-2.69175	Model.2**	Model.1**	Model.3**	Model.2*	Model.1*	Model.3*
250	Gr47b	-2.69175	Model.2**	Model.1**	Model.3**	Model.2*	Model.1*	Model.3*
1	Gr57a	-16.3179	Model.2**	Model.1**	Model.3**	Model.2*	Model.1*	Model.3*
50	Gr57a	-16.3179	Model.2**	Model.1**	Model.3**	Model.2*	Model.1*	Model.3*
250	Gr57a	-16.3179	Model.2**	Model.1**	Model.3**	Model.2*	Model.1*	Model.3*
1	Gr58a	-18.5599	Model.2**	Model.1**	Model.3**	Model.2*	Model.1*	Model.3*
50	Gr58a	-18.5599	Model.2**	Model.1**	Model.3**	Model.2*	Model.1*	Model.3*
250	Gr58a	-18.5599	Model.2**	Model.1**	Model.3**	Model.2*	Model.1*	Model.3*
1	Gr58c	-9.52515	Model.2**	Model.1**	Model.3**	Model.2*	Model.1*	Model.3*
50	Gr58c	-9.52515	Model.2**	Model.1**	Model.3**	Model.2*	Model.1*	Model.3*
250	Gr58c	-9.52515	Model.2**	Model.1**	Model.3**	Model.2*	Model.1*	Model.3*
1	Gr59a	-21.6349	Model.2**	Model.1**	Model.3**	Model.2*	Model.1*	Model.3*
50	Gr59a	-21.6349	Model.2**	Model.1**	Model.3**	Model.2*	Model.1*	Model.3*
250	Gr59a	-21.6349	Model.2**	Model.1**	Model.3**	Model.2*	Model.1*	Model.3*
1	Gr59b	-17.0753	Model.2**	Model.1**	Model.3**	Model.2*	Model.1*	Model.3*
50	Gr59b	-17.0753	Model.2**	Model.1**	Model.3**	Model.2*	Model.1*	Model.3*
250	Gr59b	-17.0753	Model.2**	Model.1**	Model.3**	Model.2*	Model.1*	Model.3*
1	Gr59c	-11.9807	Model.2**	Model.1**	Model.3**	Model.2*	Model.1*	Model.3*
50	Gr59c	-11.9807	Model.2**	Model.1**	Model.3**	Model.2*	Model.1*	Model.3*
250	Gr59c	-11.9807	Model.2**	Model.1**	Model.3**	Model.2*	Model.1*	Model.3*
1	Gr59d	-13.542	Model.2**	Model.1**	Model.3**	Model.2*	Model.1*	Model.3*
50	Gr59d	-13.542	Model.2**	Model.1**	Model.3**	Model.2*	Model.1*	Model.3*
250	Gr59d	-13.542	Model.2**	Model.1**	Model.3**	Model.2*	Model.1*	Model.3*
1	Gr59f	-17.2894	Model.2**	Model.1**	Model.3**	Model.2*	Model.1*	Model.3*
50	Gr59f	-17.2894	Model.2**	Model.1**	Model.3**	Model.2*	Model.1*	Model.3*
250	Gr59f	-17.2894	Model.2**	Model.1**	Model.3**	Model.2*	Model.1*	Model.3*
1	Gr63a	-7.38263	Model.2**	Model.1**	Model.3**	Model.2*	Model.1*	Model.3*
50	Gr63a	-7.38263	Model.2**	Model.1**	Model.3**	Model.2*	Model.1*	Model.3*
250	Gr63a	-7.38263	Model.2**	Model.1**	Model.3**	Model.2*	Model.1*	Model.3*
1	Gr66a	-1.64441				Model.2*	Model.1*	Model.3*
50	Gr66a	-1.64441	Model.2**	Model.1**	Model.3**	Model.2*	Model.1*	Model.3*
250	Gr66a	-1.64441	Model.2**	Model.1**	Model.3**	Model.2*	Model.1*	Model.3*
1	Gr68a	-5.5089	Model.2**	Model.1**	Model.3**	Model.2*	Model.1*	Model.3*
50	Gr68a	-5.5089	Model.2**	Model.1**	Model.3**	Model.2*	Model.1*	Model.3*
250	Gr68a	-5.5089	Model.2**	Model.1**	Model.3**	Model.2*	Model.1*	Model.3*
1	Gr77a	-2.93117	Model.2**	Model.1**	Model.3**	Model.2*	Model.1*	Model.3*
50	Gr77a	-2.93117	Model.2**	Model.1**	Model.3**	Model.2*	Model.1*	Model.3*
250	Gr77a	-2.93117	Model.2**	Model.1**	Model.3**	Model.2*	Model.1*	Model.3*
1	Gr85a	-3.71196	Model.2**	Model.1**	Model.3**	Model.2*	Model.1*	Model.3*
50	Gr85a	-3.71196	Model.2**	Model.1**	Model.3**	Model.2*	Model.1*	Model.3*
250	Gr85a	-3.71196	Model.2**	Model.1**	Model.3**	Model.2*	Model.1*	Model.3*
1	Gr89a	-4.17143	Model.2**	Model.1**	Model.3**	Model.2*	Model.1*	Model.3*
50	Gr89a	-4.17143	Model.2**	Model.1**	Model.3**	Model.2*	Model.1*	Model.3*
250	Gr89a	-4.17143	Model.2**	Model.1**	Model.3**	Model.2*	Model.1*	Model.3*
1	Gr8a	-6.91045	Model.2**	Model.1**	Model.3**	Model.2*	Model.1*	Model.3*
50	Gr8a	-6.91045	Model.2**	Model.1**	Model.3**	Model.2*	Model.1*	Model.3*
250	Gr8a	-6.91045	Model.2**	Model.1**	Model.3**	Model.2*	Model.1*	Model.3*
1	Gr92a	-2.76036	Model.1**			Model.2*	Model.1*	Model.3*
50	Gr92a	-2.76036	Model.2**	Model.1**	Model.3**	Model.2*	Model.1*	Model.3*
250	Gr92a	-2.76036	Model.2**	Model.1**	Model.3**	Model.2*	Model.1*	Model.3*
1	Gr93a	-10.2112	Model.2**	Model.1**	Model.3**	Model.2*	Model.1*	Model.3*
50	Gr93a	-10.2112	Model.2**	Model.1**	Model.3**	Model.2*	Model.1*	Model.3*
250	Gr93a	-10.2112	Model.2**	Model.1**	Model.3**	Model.2*	Model.1*	Model.3*
1	Gr93b	-13.7673	Model.2**	Model.1**	Model.3**	Model.2*	Model.1*	Model.3*
50	Gr93b	-13.7673	Model.2**	Model.1**	Model.3**	Model.2*	Model.1*	Model.3*
250	Gr93b	-13.7673	Model.2**	Model.1**	Model.3**	Model.2*	Model.1*	Model.3*
1	Gr93c	-8.88835	Model.2**	Model.1**	Model.3**	Model.2*	Model.1*	Model.3*
50	Gr93c	-8.88835	Model.2**	Model.1**	Model.3**	Model.2*	Model.1*	Model.3*
250	Gr93c	-8.88835	Model.2**	Model.1**	Model.3**	Model.2*	Model.1*	Model.3*
1	Gr93d	-5.20145	Model.2**	Model.1**	Model.3**	Model.2*	Model.1*	Model.3*
50	Gr93d	-5.20145	Model.2**	Model.1**	Model.3**	Model.2*	Model.1*	Model.3*
250	Gr93d	-5.20145	Model.2**	Model.1**	Model.3**	Model.2*	Model.1*	Model.3*
1	Gr94a	-7.43837	Model.2**	Model.1**	Model.3**	Model.2*	Model.1*	Model.3*
50	Gr94a	-7.43837	Model.2**	Model.1**	Model.3**	Model.2*	Model.1*	Model.3*
250	Gr94a	-7.43837	Model.2**	Model.1**	Model.3**	Model.2*	Model.1*	Model.3*
1	Gr97a	-8.55811	Model.2**	Model.1**	Model.3**	Model.2*	Model.1*	Model.3*
50	Gr97a	-8.55811	Model.2**	Model.1**	Model.3**	Model.2*	Model.1*	Model.3*
250	Gr97a	-8.55811	Model.2**	Model.1**	Model.3**	Model.2*	Model.1*	Model.3*
1	Gr98b	-6.79631	Model.2**	Model.1**	Model.3**	Model.2*	Model.1*	Model.3*
50	Gr98b	-6.79631	Model.2**	Model.1**	Model.3**	Model.2*	Model.1*	Model.3*
250	Gr98b	-6.79631	Model.2**	Model.1**	Model.3**	Model.2*	Model.1*	Model.3*
1	Gr9a	-23.4644	Model.2**	Model.1**	Model.3**	Model.2*	Model.1*	Model.3*
50	Gr9a	-23.4644	Model.2**	Model.1**	Model.3**	Model.2*	Model.1*	Model.3*
250	Gr9a	-23.4644	Model.2**	Model.1**	Model.3**	Model.2*	Model.1*	Model.3*

## Sheet: OR
Supplementary Data File 3. Coalescent simulations results for Fay and Wu’s H under three demographic models and three recombination parameters.
Rho	Gene	H	P < 0.025	P < 0.025	P < 0.025	P < 0.05	P < 0.05	P < 0.05
1	Or10a	-9.92314	Model.2**	Model.1**	Model.3**	Model.2*	Model.1*	Model.3*
50	Or10a	-9.92314	Model.2**	Model.1**	Model.3**	Model.2*	Model.1*	Model.3*
250	Or10a	-9.92314	Model.2**	Model.1**	Model.3**	Model.2*	Model.1*	Model.3*
1	Or22a	-0.755793
50	Or22a	-0.755793				Model.2*	Model.1*	Model.3*
250	Or22a	-0.755793				Model.2*	Model.1*	Model.3*
1	Or22b	-1.96147				Model.2*	Model.1*	Model.3*
50	Or22b	-1.96147	Model.2**	Model.1**	Model.3**	Model.2*	Model.1*	Model.3*
250	Or22b	-1.96147	Model.2**	Model.1**	Model.3**	Model.2*	Model.1*	Model.3*
1	Or23a	-4.59352	Model.2**	Model.1**	Model.3**	Model.2*	Model.1*	Model.3*
50	Or23a	-4.59352	Model.2**	Model.1**	Model.3**	Model.2*	Model.1*	Model.3*
250	Or23a	-4.59352	Model.2**	Model.1**	Model.3**	Model.2*	Model.1*	Model.3*
1	Or24a	-1.93358				Model.2*	Model.1*	Model.3*
50	Or24a	-1.93358	Model.2**	Model.1**	Model.3**	Model.2*	Model.1*	Model.3*
250	Or24a	-1.93358	Model.2**	Model.1**	Model.3**	Model.2*	Model.1*	Model.3*
1	Or2a	-0.525641
50	Or2a	-0.525641				Model.2*	Model.1*	Model.3*
250	Or2a	-0.525641				Model.2*	Model.1*	Model.3*
1	Or30a	-0.238634
50	Or30a	-0.238634	Model.2**	Model.1**	Model.3**	Model.2*	Model.1*	Model.3*
250	Or30a	-0.238634	Model.2**	Model.1**	Model.3**	Model.2*	Model.1*	Model.3*
1	Or33a	-11.7399	Model.2**	Model.1**	Model.3**	Model.2*	Model.1*	Model.3*
50	Or33a	-11.7399	Model.2**	Model.1**	Model.3**	Model.2*	Model.1*	Model.3*
250	Or33a	-11.7399	Model.2**	Model.1**	Model.3**	Model.2*	Model.1*	Model.3*
1	Or33c	-7.70188	Model.2**	Model.1**	Model.3**	Model.2*	Model.1*	Model.3*
50	Or33c	-7.70188	Model.2**	Model.1**	Model.3**	Model.2*	Model.1*	Model.3*
250	Or33c	-7.70188	Model.2**	Model.1**	Model.3**	Model.2*	Model.1*	Model.3*
1	Or35a	-5.53128	Model.2**	Model.1**	Model.3**	Model.2*	Model.1*	Model.3*
50	Or35a	-5.53128	Model.2**	Model.1**	Model.3**	Model.2*	Model.1*	Model.3*
250	Or35a	-5.53128	Model.2**	Model.1**	Model.3**	Model.2*	Model.1*	Model.3*
1	Or42a	-1.79532	Model.2**	Model.1**	Model.3**	Model.2*	Model.1*	Model.3*
50	Or42a	-1.79532	Model.2**	Model.1**	Model.3**	Model.2*	Model.1*	Model.3*
250	Or42a	-1.79532	Model.2**	Model.1**	Model.3**	Model.2*	Model.1*	Model.3*
1	Or42b	-1.83158	Model.2**	Model.1**	Model.3**	Model.2*	Model.1*	Model.3*
50	Or42b	-1.83158	Model.2**	Model.1**	Model.3**	Model.2*	Model.1*	Model.3*
250	Or42b	-1.83158	Model.2**	Model.1**	Model.3**	Model.2*	Model.1*	Model.3*
1	Or43b	-0.1875
50	Or43b	-0.1875
250	Or43b	-0.1875
1	Or45b	-13.468	Model.2**	Model.1**	Model.3**	Model.2*	Model.1*	Model.3*
50	Or45b	-13.468	Model.2**	Model.1**	Model.3**	Model.2*	Model.1*	Model.3*
250	Or45b	-13.468	Model.2**	Model.1**	Model.3**	Model.2*	Model.1*	Model.3*
1	Or47a	-3.45318	Model.2**	Model.1**	Model.3**	Model.2*	Model.1*	Model.3*
50	Or47a	-3.45318	Model.2**	Model.1**	Model.3**	Model.2*	Model.1*	Model.3*
250	Or47a	-3.45318	Model.2**	Model.1**	Model.3**	Model.2*	Model.1*	Model.3*
1	Or47b	-3.31412	Model.2**	Model.1**	Model.3**	Model.2*	Model.1*	Model.3*
50	Or47b	-3.31412	Model.2**	Model.1**	Model.3**	Model.2*	Model.1*	Model.3*
250	Or47b	-3.31412	Model.2**	Model.1**	Model.3**	Model.2*	Model.1*	Model.3*
1	Or49a	-10.5373	Model.2**	Model.1**	Model.3**	Model.2*	Model.1*	Model.3*
50	Or49a	-10.5373	Model.2**	Model.1**	Model.3**	Model.2*	Model.1*	Model.3*
250	Or49a	-10.5373	Model.2**	Model.1**	Model.3**	Model.2*	Model.1*	Model.3*
1	Or56a	-0.301449
50	Or56a	-0.301449				Model.2*	Model.1*
250	Or56a	-0.301449				Model.2*	Model.1*	Model.3*
1	Or59a	-11.4451	Model.2**	Model.1**	Model.3**	Model.2*	Model.1*	Model.3*
50	Or59a	-11.4451	Model.2**	Model.1**	Model.3**	Model.2*	Model.1*	Model.3*
250	Or59a	-11.4451	Model.2**	Model.1**	Model.3**	Model.2*	Model.1*	Model.3*
1	Or65a	-0.789198
50	Or65a	-0.789198	Model.2**	Model.1**	Model.3**	Model.2*	Model.1*	Model.3*
250	Or65a	-0.789198	Model.2**	Model.1**	Model.3**	Model.2*	Model.1*	Model.3*
1	Or65b	-6.33728	Model.2**	Model.1**	Model.3**	Model.2*	Model.1*	Model.3*
50	Or65b	-6.33728	Model.2**	Model.1**	Model.3**	Model.2*	Model.1*	Model.3*
250	Or65b	-6.33728	Model.2**	Model.1**	Model.3**	Model.2*	Model.1*	Model.3*
1	Or67a	-2.29742				Model.2*	Model.1*	Model.3*
50	Or67a	-2.29742	Model.2**	Model.1**	Model.3**	Model.2*	Model.1*	Model.3*
250	Or67a	-2.29742	Model.2**	Model.1**	Model.3**	Model.2*	Model.1*	Model.3*
1	Or71a	-8.13696	Model.2**	Model.1**	Model.3**	Model.2*	Model.1*	Model.3*
50	Or71a	-8.13696	Model.2**	Model.1**	Model.3**	Model.2*	Model.1*	Model.3*
250	Or71a	-8.13696	Model.2**	Model.1**	Model.3**	Model.2*	Model.1*	Model.3*
1	Or74a	-2.84103	Model.2**	Model.1**	Model.3**	Model.2*	Model.1*	Model.3*
50	Or74a	-2.84103	Model.2**	Model.1**	Model.3**	Model.2*	Model.1*	Model.3*
250	Or74a	-2.84103	Model.2**	Model.1**	Model.3**	Model.2*	Model.1*	Model.3*
1	Or7a	-18.0226	Model.2**	Model.1**	Model.3**	Model.2*	Model.1*	Model.3*
50	Or7a	-18.0226	Model.2**	Model.1**	Model.3**	Model.2*	Model.1*	Model.3*
250	Or7a	-18.0226	Model.2**	Model.1**	Model.3**	Model.2*	Model.1*	Model.3*
1	Or82a	-1.69091	Model.2**	Model.1**	Model.3**	Model.2*	Model.1*	Model.3*
50	Or82a	-1.69091	Model.2**	Model.1**	Model.3**	Model.2*	Model.1*	Model.3*
250	Or82a	-1.69091	Model.2**	Model.1**	Model.3**	Model.2*	Model.1*	Model.3*
1	Or83a	-1.81197				Model.2*	Model.1*	Model.3*
50	Or83a	-1.81197	Model.2**	Model.1**	Model.3**	Model.2*	Model.1*	Model.3*
250	Or83a	-1.81197	Model.2**	Model.1**	Model.3**	Model.2*	Model.1*	Model.3*
1	Or83c	-1.53941				Model.2*	Model.1*	Model.3*
50	Or83c	-1.53941	Model.2**	Model.1**	Model.3**	Model.2*	Model.1*	Model.3*
250	Or83c	-1.53941	Model.2**	Model.1**	Model.3**	Model.2*	Model.1*	Model.3*
1	Or85a	-1.39676				Model.2*	Model.1*	Model.3*
50	Or85a	-1.39676	Model.2**	Model.1**	Model.3**	Model.2*	Model.1*	Model.3*
250	Or85a	-1.39676	Model.2**	Model.1**	Model.3**	Model.2*	Model.1*	Model.3*
1	Or85c	-3.03011	Model.2**	Model.1**	Model.3**	Model.2*	Model.1*	Model.3*
50	Or85c	-3.03011	Model.2**	Model.1**	Model.3**	Model.2*	Model.1*	Model.3*
250	Or85c	-3.03011	Model.2**	Model.1**	Model.3**	Model.2*	Model.1*	Model.3*
1	Or85d	-0.441595
50	Or85d	-0.441595
250	Or85d	-0.441595
1	Or85f	-3.81281	Model.2**	Model.1**	Model.3**	Model.2*	Model.1*	Model.3*
50	Or85f	-3.81281	Model.2**	Model.1**	Model.3**	Model.2*	Model.1*	Model.3*
250	Or85f	-3.81281	Model.2**	Model.1**	Model.3**	Model.2*	Model.1*	Model.3*
1	Or88a	-5.4761	Model.2**	Model.1**	Model.3**	Model.2*	Model.1*	Model.3*
50	Or88a	-5.4761	Model.2**	Model.1**	Model.3**	Model.2*	Model.1*	Model.3*
250	Or88a	-5.4761	Model.2**	Model.1**	Model.3**	Model.2*	Model.1*	Model.3*
1	Or92a	-10.9557	Model.2**	Model.1**	Model.3**	Model.2*	Model.1*	Model.3*
50	Or92a	-10.9557	Model.2**	Model.1**	Model.3**	Model.2*	Model.1*	Model.3*
250	Or92a	-10.9557	Model.2**	Model.1**	Model.3**	Model.2*	Model.1*	Model.3*
1	Or94a	-8.70196	Model.2**	Model.1**	Model.3**	Model.2*	Model.1*	Model.3*
50	Or94a	-8.70196	Model.2**	Model.1**	Model.3**	Model.2*	Model.1*	Model.3*
250	Or94a	-8.70196	Model.2**	Model.1**	Model.3**	Model.2*	Model.1*	Model.3*
1	Or94b	-13.5123	Model.2**	Model.1**	Model.3**	Model.2*	Model.1*	Model.3*
50	Or94b	-13.5123	Model.2**	Model.1**	Model.3**	Model.2*	Model.1*	Model.3*
250	Or94b	-13.5123	Model.2**	Model.1**	Model.3**	Model.2*	Model.1*	Model.3*
1	Or98a	-0.709615
50	Or98a	-0.709615	Model.2**	Model.1**	Model.3**	Model.2*	Model.1*	Model.3*
250	Or98a	-0.709615	Model.2**	Model.1**	Model.3**	Model.2*	Model.1*	Model.3*
1	Or98b	-3.64706	Model.2**	Model.1**	Model.3**	Model.2*	Model.1*	Model.3*
50	Or98b	-3.64706	Model.2**	Model.1**	Model.3**	Model.2*	Model.1*	Model.3*
250	Or98b	-3.64706	Model.2**	Model.1**	Model.3**	Model.2*	Model.1*	Model.3*

## Sheet: IR
Supplementary Data File 3. Coalescent simulations results for Fay and Wu’s H under three demographic models and three recombination parameters.
Rho	Gene	H	P < 0.025	P < 0.025	P < 0.025	P < 0.05	P < 0.05	P < 0.05
1	Ir100a	-3.85886	Model.2**	Model.1**	Model.3**	Model.2*	Model.1*	Model.3*
50	Ir100a	-3.85886	Model.2**	Model.1**	Model.3**	Model.2*	Model.1*	Model.3*
250	Ir100a	-3.85886	Model.2**	Model.1**	Model.3**	Model.2*	Model.1*	Model.3*
1	Ir20a	-7.96146	Model.2**	Model.1**	Model.3**	Model.2*	Model.1*	Model.3*
50	Ir20a	-7.96146	Model.2**	Model.1**	Model.3**	Model.2*	Model.1*	Model.3*
250	Ir20a	-7.96146	Model.2**	Model.1**	Model.3**	Model.2*	Model.1*	Model.3*
1	Ir48b	-24.6372	Model.2**	Model.1**	Model.3**	Model.2*	Model.1*	Model.3*
50	Ir48b	-24.6372	Model.2**	Model.1**	Model.3**	Model.2*	Model.1*	Model.3*
250	Ir48b	-24.6372	Model.2**	Model.1**	Model.3**	Model.2*	Model.1*	Model.3*
1	Ir51b	-1.45763				Model.2*	Model.1*	Model.3*
50	Ir51b	-1.45763	Model.2**	Model.1**	Model.3**	Model.2*	Model.1*	Model.3*
250	Ir51b	-1.45763	Model.2**	Model.1**	Model.3**	Model.2*	Model.1*	Model.3*
1	Ir52b	-0.067009
50	Ir52b	-0.067009		Model.1**	Model.3**	Model.2*	Model.1*	Model.3*
250	Ir52b	-0.067009	Model.2**	Model.1**	Model.3**	Model.2*	Model.1*	Model.3*
1	Ir52c	-3.22828	Model.2**	Model.1**	Model.3**	Model.2*	Model.1*	Model.3*
50	Ir52c	-3.22828	Model.2**	Model.1**	Model.3**	Model.2*	Model.1*	Model.3*
250	Ir52c	-3.22828	Model.2**	Model.1**	Model.3**	Model.2*	Model.1*	Model.3*
1	Ir52d	-14.5216	Model.2**	Model.1**	Model.3**	Model.2*	Model.1*	Model.3*
50	Ir52d	-14.5216	Model.2**	Model.1**	Model.3**	Model.2*	Model.1*	Model.3*
250	Ir52d	-14.5216	Model.2**	Model.1**	Model.3**	Model.2*	Model.1*	Model.3*
1	Ir54a	-3.46293	Model.2**	Model.1**		Model.2*	Model.1*	Model.3*
50	Ir54a	-3.46293	Model.2**	Model.1**	Model.3**	Model.2*	Model.1*	Model.3*
250	Ir54a	-3.46293	Model.2**	Model.1**	Model.3**	Model.2*	Model.1*	Model.3*
1	Ir56b	-3.68969	Model.2**	Model.1**	Model.3**	Model.2*	Model.1*	Model.3*
50	Ir56b	-3.68969	Model.2**	Model.1**	Model.3**	Model.2*	Model.1*	Model.3*
250	Ir56b	-3.68969	Model.2**	Model.1**	Model.3**	Model.2*	Model.1*	Model.3*
1	Ir56c	-16.2507	Model.2**	Model.1**	Model.3**	Model.2*	Model.1*	Model.3*
50	Ir56c	-16.2507	Model.2**	Model.1**	Model.3**	Model.2*	Model.1*	Model.3*
250	Ir56c	-16.2507	Model.2**	Model.1**	Model.3**	Model.2*	Model.1*	Model.3*
1	Ir60a	-10.9463	Model.2**	Model.1**	Model.3**	Model.2*	Model.1*	Model.3*
50	Ir60a	-10.9463	Model.2**	Model.1**	Model.3**	Model.2*	Model.1*	Model.3*
250	Ir60a	-10.9463	Model.2**	Model.1**	Model.3**	Model.2*	Model.1*	Model.3*
1	Ir60b	-5.35501	Model.2**	Model.1**	Model.3**	Model.2*	Model.1*	Model.3*
50	Ir60b	-5.35501	Model.2**	Model.1**	Model.3**	Model.2*	Model.1*	Model.3*
250	Ir60b	-5.35501	Model.2**	Model.1**	Model.3**	Model.2*	Model.1*	Model.3*
1	Ir60d	-17.3285	Model.2**	Model.1**	Model.3**	Model.2*	Model.1*	Model.3*
50	Ir60d	-17.3285	Model.2**	Model.1**	Model.3**	Model.2*	Model.1*	Model.3*
250	Ir60d	-17.3285	Model.2**	Model.1**	Model.3**	Model.2*	Model.1*	Model.3*
1	Ir60e	-3.54463	Model.2**	Model.1**	Model.3**	Model.2*	Model.1*	Model.3*
50	Ir60e	-3.54463	Model.2**	Model.1**	Model.3**	Model.2*	Model.1*	Model.3*
250	Ir60e	-3.54463	Model.2**	Model.1**	Model.3**	Model.2*	Model.1*	Model.3*
1	Ir67c	-5.40249	Model.2**	Model.1**	Model.3**	Model.2*	Model.1*	Model.3*
50	Ir67c	-5.40249	Model.2**	Model.1**	Model.3**	Model.2*	Model.1*	Model.3*
250	Ir67c	-5.40249	Model.2**	Model.1**	Model.3**	Model.2*	Model.1*	Model.3*
1	Ir68b	-0.925545						Model.3*
50	Ir68b	-0.925545	Model.2**	Model.1**	Model.3**	Model.2*	Model.1*	Model.3*
250	Ir68b	-0.925545	Model.2**	Model.1**	Model.3**	Model.2*	Model.1*	Model.3*
1	Ir75b	-0.074312
50	Ir75b	-0.074312		Model.1**		Model.2*	Model.1*	Model.3*
250	Ir75b	-0.074312	Model.2**	Model.1**	Model.3**	Model.2*	Model.1*	Model.3*
1	Ir76b	-3.11765	Model.2**	Model.1**	Model.3**	Model.2*	Model.1*	Model.3*
50	Ir76b	-3.11765	Model.2**	Model.1**	Model.3**	Model.2*	Model.1*	Model.3*
250	Ir76b	-3.11765	Model.2**	Model.1**	Model.3**	Model.2*	Model.1*	Model.3*
1	Ir7a	-28.8024	Model.2**	Model.1**	Model.3**	Model.2*	Model.1*	Model.3*
50	Ir7a	-28.8024	Model.2**	Model.1**	Model.3**	Model.2*	Model.1*	Model.3*
250	Ir7a	-28.8024	Model.2**	Model.1**	Model.3**	Model.2*	Model.1*	Model.3*
1	Ir7c	-2.51682				Model.2*	Model.1*	Model.3*
50	Ir7c	-2.51682	Model.2**	Model.1**	Model.3**	Model.2*	Model.1*	Model.3*
250	Ir7c	-2.51682	Model.2**	Model.1**	Model.3**	Model.2*	Model.1*	Model.3*
1	Ir7d	-4.06929	Model.2**	Model.1**	Model.3**	Model.2*	Model.1*	Model.3*
50	Ir7d	-4.06929	Model.2**	Model.1**	Model.3**	Model.2*	Model.1*	Model.3*
250	Ir7d	-4.06929	Model.2**	Model.1**	Model.3**	Model.2*	Model.1*	Model.3*
1	Ir7e	-13.9624	Model.2**	Model.1**	Model.3**	Model.2*	Model.1*	Model.3*
50	Ir7e	-13.9624	Model.2**	Model.1**	Model.3**	Model.2*	Model.1*	Model.3*
250	Ir7e	-13.9624	Model.2**	Model.1**	Model.3**	Model.2*	Model.1*	Model.3*
1	Ir7f	-7.87797	Model.2**	Model.1**	Model.3**	Model.2*	Model.1*	Model.3*
50	Ir7f	-7.87797	Model.2**	Model.1**	Model.3**	Model.2*	Model.1*	Model.3*
250	Ir7f	-7.87797	Model.2**	Model.1**	Model.3**	Model.2*	Model.1*	Model.3*
1	Ir84a	-2.63705	Model.2**	Model.1**	Model.3**	Model.2*	Model.1*	Model.3*
50	Ir84a	-2.63705	Model.2**	Model.1**	Model.3**	Model.2*	Model.1*	Model.3*
250	Ir84a	-2.63705	Model.2**	Model.1**	Model.3**	Model.2*	Model.1*	Model.3*
1	Ir94f	-2.09391				Model.2*	Model.1*	Model.3*
50	Ir94f	-2.09391	Model.2**	Model.1**	Model.3**	Model.2*	Model.1*	Model.3*
250	Ir94f	-2.09391	Model.2**	Model.1**	Model.3**	Model.2*	Model.1*	Model.3*
1	Ir94g	-7.22344	Model.2**	Model.1**	Model.3**	Model.2*	Model.1*	Model.3*
50	Ir94g	-7.22344	Model.2**	Model.1**	Model.3**	Model.2*	Model.1*	Model.3*
250	Ir94g	-7.22344	Model.2**	Model.1**	Model.3**	Model.2*	Model.1*	Model.3*
1	Ir94h	-0.161172
50	Ir94h	-0.161172	Model.2**	Model.1**		Model.2*	Model.1*	Model.3*
250	Ir94h	-0.161172	Model.2**	Model.1**	Model.3**	Model.2*	Model.1*	Model.3*

## Sheet: OBP
Supplementary Data File 3. Coalescent simulations results for Fay and Wu’s H under three demographic models and three recombination parameters.
Rho	Gene	H	P < 0.025	P < 0.025	P < 0.025	P < 0.05	P < 0.05	P < 0.05
1	lush	-4.18384	Model.2**	Model.1**	Model.3**	Model.2*	Model.1*	Model.3*
50	lush	-4.18384	Model.2**	Model.1**	Model.3**	Model.2*	Model.1*	Model.3*
250	lush	-4.18384	Model.2**	Model.1**	Model.3**	Model.2*	Model.1*	Model.3*
1	Obp18a	-12.5936	Model.2**	Model.1**	Model.3**	Model.2*	Model.1*	Model.3*
50	Obp18a	-12.5936	Model.2**	Model.1**	Model.3**	Model.2*	Model.1*	Model.3*
250	Obp18a	-12.5936	Model.2**	Model.1**	Model.3**	Model.2*	Model.1*	Model.3*
1	Obp19b	-1.63182				Model.2*	Model.1*	Model.3*
50	Obp19b	-1.63182	Model.2**	Model.1**	Model.3**	Model.2*	Model.1*	Model.3*
250	Obp19b	-1.63182	Model.2**	Model.1**	Model.3**	Model.2*	Model.1*	Model.3*
1	Obp19c	-0.002775
50	Obp19c	-0.002775
250	Obp19c	-0.002775
1	Obp44a	-1.16524				Model.2*	Model.1*	Model.3*
50	Obp44a	-1.16524		Model.1**		Model.2*	Model.1*	Model.3*
250	Obp44a	-1.16524		Model.1**		Model.2*	Model.1*	Model.3*
1	Obp47a	-5.19889	Model.2**	Model.1**	Model.3**	Model.2*	Model.1*	Model.3*
50	Obp47a	-5.19889	Model.2**	Model.1**	Model.3**	Model.2*	Model.1*	Model.3*
250	Obp47a	-5.19889	Model.2**	Model.1**	Model.3**	Model.2*	Model.1*	Model.3*
1	Obp47b	-3.01581	Model.2**	Model.1**	Model.3**	Model.2*	Model.1*	Model.3*
50	Obp47b	-3.01581	Model.2**	Model.1**	Model.3**	Model.2*	Model.1*	Model.3*
250	Obp47b	-3.01581	Model.2**	Model.1**	Model.3**	Model.2*	Model.1*	Model.3*
1	Obp49a	-1.36425				Model.2*	Model.1*	Model.3*
50	Obp49a	-1.36425	Model.2**	Model.1**	Model.3**	Model.2*	Model.1*	Model.3*
250	Obp49a	-1.36425	Model.2**	Model.1**	Model.3**	Model.2*	Model.1*	Model.3*
1	Obp50a	-4.55451	Model.2**	Model.1**	Model.3**	Model.2*	Model.1*	Model.3*
50	Obp50a	-4.55451	Model.2**	Model.1**	Model.3**	Model.2*	Model.1*	Model.3*
250	Obp50a	-4.55451	Model.2**	Model.1**	Model.3**	Model.2*	Model.1*	Model.3*
1	Obp50b	-2.7064				Model.2*	Model.1*	Model.3*
50	Obp50b	-2.7064	Model.2**	Model.1**	Model.3**	Model.2*	Model.1*	Model.3*
250	Obp50b	-2.7064	Model.2**	Model.1**	Model.3**	Model.2*	Model.1*	Model.3*
1	Obp50d	-8.02016	Model.2**	Model.1**	Model.3**	Model.2*	Model.1*	Model.3*
50	Obp50d	-8.02016	Model.2**	Model.1**	Model.3**	Model.2*	Model.1*	Model.3*
250	Obp50d	-8.02016	Model.2**	Model.1**	Model.3**	Model.2*	Model.1*	Model.3*
1	Obp50e	-0.343961
50	Obp50e	-0.343961					Model.1*	Model.3*
250	Obp50e	-0.343961				Model.2*	Model.1*	Model.3*
1	Obp51a	-8.89	Model.2**	Model.1**	Model.3**	Model.2*	Model.1*	Model.3*
50	Obp51a	-8.89	Model.2**	Model.1**	Model.3**	Model.2*	Model.1*	Model.3*
250	Obp51a	-8.89	Model.2**	Model.1**	Model.3**	Model.2*	Model.1*	Model.3*
1	Obp56a	-4.59048	Model.2**	Model.1**	Model.3**	Model.2*	Model.1*	Model.3*
50	Obp56a	-4.59048	Model.2**	Model.1**	Model.3**	Model.2*	Model.1*	Model.3*
250	Obp56a	-4.59048	Model.2**	Model.1**	Model.3**	Model.2*	Model.1*	Model.3*
1	Obp56b	-3.42857	Model.2**	Model.1**	Model.3**	Model.2*	Model.1*	Model.3*
50	Obp56b	-3.42857	Model.2**	Model.1**	Model.3**	Model.2*	Model.1*	Model.3*
250	Obp56b	-3.42857	Model.2**	Model.1**	Model.3**	Model.2*	Model.1*	Model.3*
1	Obp56c	-3.66219	Model.2**	Model.1**	Model.3**	Model.2*	Model.1*	Model.3*
50	Obp56c	-3.66219	Model.2**	Model.1**	Model.3**	Model.2*	Model.1*	Model.3*
250	Obp56c	-3.66219	Model.2**	Model.1**	Model.3**	Model.2*	Model.1*	Model.3*
1	Obp56d	-5.67527	Model.2**	Model.1**	Model.3**	Model.2*	Model.1*	Model.3*
50	Obp56d	-5.67527	Model.2**	Model.1**	Model.3**	Model.2*	Model.1*	Model.3*
250	Obp56d	-5.67527	Model.2**	Model.1**	Model.3**	Model.2*	Model.1*	Model.3*
1	Obp56e	-1.91168		Model.1**		Model.2*	Model.1*	Model.3*
50	Obp56e	-1.91168	Model.2**	Model.1**	Model.3**	Model.2*	Model.1*	Model.3*
250	Obp56e	-1.91168	Model.2**	Model.1**	Model.3**	Model.2*	Model.1*	Model.3*
1	Obp56h	-5.17879	Model.2**	Model.1**	Model.3**	Model.2*	Model.1*	Model.3*
50	Obp56h	-5.17879	Model.2**	Model.1**	Model.3**	Model.2*	Model.1*	Model.3*
250	Obp56h	-5.17879	Model.2**	Model.1**	Model.3**	Model.2*	Model.1*	Model.3*
1	Obp57a	-9.24972	Model.2**	Model.1**	Model.3**	Model.2*	Model.1*	Model.3*
50	Obp57a	-9.24972	Model.2**	Model.1**	Model.3**	Model.2*	Model.1*	Model.3*
250	Obp57a	-9.24972	Model.2**	Model.1**	Model.3**	Model.2*	Model.1*	Model.3*
1	Obp57c	-0.682099
50	Obp57c	-0.682099	Model.2**	Model.1**	Model.3**	Model.2*	Model.1*	Model.3*
250	Obp57c	-0.682099	Model.2**	Model.1**	Model.3**	Model.2*	Model.1*	Model.3*
1	Obp57e	-4.23329	Model.2**	Model.1**	Model.3**	Model.2*	Model.1*	Model.3*
50	Obp57e	-4.23329	Model.2**	Model.1**	Model.3**	Model.2*	Model.1*	Model.3*
250	Obp57e	-4.23329	Model.2**	Model.1**	Model.3**	Model.2*	Model.1*	Model.3*
1	Obp58b	-6.06897	Model.2**	Model.1**	Model.3**	Model.2*	Model.1*	Model.3*
50	Obp58b	-6.06897	Model.2**	Model.1**	Model.3**	Model.2*	Model.1*	Model.3*
250	Obp58b	-6.06897	Model.2**	Model.1**	Model.3**	Model.2*	Model.1*	Model.3*
1	Obp58c	-3.57694	Model.2**	Model.1**	Model.3**	Model.2*	Model.1*	Model.3*
50	Obp58c	-3.57694	Model.2**	Model.1**	Model.3**	Model.2*	Model.1*	Model.3*
250	Obp58c	-3.57694	Model.2**	Model.1**	Model.3**	Model.2*	Model.1*	Model.3*
1	Obp58d	-0.663973
50	Obp58d	-0.663973	Model.2*	Model.1*	Model.3*
250	Obp58d	-0.663973		Model.1**		Model.2*	Model.1*	Model.3*
1	Obp59a	-3.26827	Model.2**	Model.1**	Model.3**	Model.2*	Model.1*	Model.3*
50	Obp59a	-3.26827	Model.2**	Model.1**	Model.3**	Model.2*	Model.1*	Model.3*
250	Obp59a	-3.26827	Model.2**	Model.1**	Model.3**	Model.2*	Model.1*	Model.3*
1	Obp83cd	-0.275862
50	Obp83cd	-0.275862
250	Obp83cd	-0.275862
1	Obp83g	-0.272727
50	Obp83g	-0.272727
250	Obp83g	-0.272727
1	Obp84a	-2.02279	Model.2**	Model.1**	Model.3**	Model.2*	Model.1*	Model.3*
50	Obp84a	-2.02279	Model.2**	Model.1**	Model.3**	Model.2*	Model.1*	Model.3*
250	Obp84a	-2.02279	Model.2**	Model.1**	Model.3**	Model.2*	Model.1*	Model.3*
1	Obp85a	-1.62903				Model.2*	Model.1*	Model.3*
50	Obp85a	-1.62903	Model.2**	Model.1**	Model.3**	Model.2*	Model.1*	Model.3*
250	Obp85a	-1.62903	Model.2**	Model.1**	Model.3**	Model.2*	Model.1*	Model.3*
1	Obp8a	-4.41137	Model.2**	Model.1**	Model.3**	Model.2*	Model.1*	Model.3*
50	Obp8a	-4.41137	Model.2**	Model.1**	Model.3**	Model.2*	Model.1*	Model.3*
250	Obp8a	-4.41137	Model.2**	Model.1**	Model.3**	Model.2*	Model.1*	Model.3*
1	Obp93a	-0.947647					Model.1*
50	Obp93a	-0.947647	Model.2**	Model.1**	Model.3**	Model.2*	Model.1*	Model.3*
250	Obp93a	-0.947647	Model.2**	Model.1**	Model.3**	Model.2*	Model.1*	Model.3*
1	Obp99a	-1.7502				Model.2*	Model.1*	Model.3*
50	Obp99a	-1.7502	Model.2**	Model.1**	Model.3**	Model.2*	Model.1*	Model.3*
250	Obp99a	-1.7502	Model.2**	Model.1**	Model.3**	Model.2*	Model.1*	Model.3*
1	Obp99d	-1.22564				Model.2*	Model.1*	Model.3*
50	Obp99d	-1.22564	Model.2**	Model.1**	Model.3**	Model.2*	Model.1*	Model.3*
250	Obp99d	-1.22564	Model.2**	Model.1**	Model.3**	Model.2*	Model.1*	Model.3*
