# Supplementary material for: Extensive local adaptation within the chemosensory system following Drosophila melanogaster's global expansion
Source: Nat Commun. 2016 Jun 13;7:ncomms11855. doi: 10.1038/ncomms11855 (PMC4910016; doi:10.1038/ncomms11855)
Supplement: Supplementary Dataset 4 — Chemosensory CNVs. Detailed information for the chemosensory gene CNVs. Sheet 1 provides the set of coordinates for all CNVs described in the paper (columns A-H), their annotation status details (I-P), their overall frequencies in the total dataset (Q), their presence or absence (1 or 0, respectively) for the CNV within each of the 84 lines (R-DB), whether coverage was used for calling their presence (DC), and their pair-wise population Fst values. Sheets 2-4 are subsets of sheet 1, to easily access information on the novel gene structures found with the data (gene duplications, chimeric gene structures, and gene fusions). [file ncomms11855-s5.xlsx]

## Sheet: CNVs overlapping sensory genes
Supplementary Data File 4. Chemosensory CNVs.
chr	start_sensory	end_sensory	sensory_gene	start_CNV	end_CNV	CNV_ID	size_CNV	type_CNV	Annotation_r5.52	Gene_duplication	Chimera_same_strand	Chimera_opposite_strand	Complete_gene_deletion	Fusion_same_strand	Fusion_opposite_strand	Freq_84	Freq_B	Freq_I	Freq_N	Freq_T	Freq_Z	B04	B05	B10	B11	B12	B14	B23	B28	B38	B42	B43	B51	B52	B54	B59	I01	I02	I03	I04	I06	I07	I13	I16	I17	I22	I23	I24	I26
2L	21823	25155	Ir21a	.	.	.	.	.	.	.	.	.	.	.	.	.	.	.	.	.	.	.	.	.	.	.	.	.	.	.	.	.	.	.	.	.	.	.	.	.	.	.	.	.	.	.	.	.	.
2L	780482	782885	Gr21a	772412	780634	ID_339	8222	Duplication	CodingExon	1	0	0	0	0	0	2	1	0	1	0	0	0	0	0	0	1	0	0	0	0	0	0	0	0	0	0	0	0	0	0	0	0	0	0	0	0	0	0	0
2L	780482	782885	Gr21a	780489	780527	ID_354	38	Deletion	5Exon	0	0	0	0	0	0	1	0	0	0	0	1	0	0	0	0	0	0	0	0	0	0	0	0	0	0	0	0	0	0	0	0	0	0	0	0	0	0	0	0
2L	780482	782885	Gr21a	781119	781172	ID_355	53	Deletion	5Exon	0	0	0	0	0	0	8	2	2	3	0	1	0	0	0	0	0	0	0	0	0	0	0	0	0	1	1	0	0	0	0	0	0	1	0	0	0	0	0	0
2L	780482	782885	Gr21a	782826	783035	ID_356	209	Deletion	3Exon	0	0	0	0	0	0	15	2	3	6	4	0	0	0	0	1	0	0	1	0	0	0	0	0	0	0	0	0	0	0	0	0	1	0	0	1	0	0	1	0
2L	1520491	1522156	Or22a	1520780	1522895	ID_836	2115	Deletion	CodingExon	0	0	0	0	1	0	20	1	4	3	11	1	0	0	0	0	1	0	0	0	0	0	0	0	0	0	0	0	1	0	0	0	0	0	0	1	0	0	0	1
2L	1522697	1524257	Or22b	1520780	1522895	ID_836	2115	Deletion	CodingExon	0	0	0	0	1	0	20	1	4	3	11	1	0	0	0	0	1	0	0	0	0	0	0	0	0	0	0	0	1	0	0	0	0	0	0	1	0	0	0	1
2L	1755253	1756451	Gr22f	1755208	1755259	ID_1015	51	Deletion	CodingExon	0	0	0	0	0	0	2	0	0	0	2	0	0	0	0	0	0	0	0	0	0	0	0	0	0	0	0	0	0	0	0	0	0	0	0	0	0	0	0	0
2L	1784062	1785286	Gr22e	.	.	.	.	.	.	.	.	.	.	.	.	.	.	.	.	.	.	.	.	.	.	.	.	.	.	.	.	.	.	.	.	.	.	.	.	.	.	.	.	.	.	.	.	.	.
2L	1790617	1791823	Gr22c	1790025	1794901	ID_1037	4876	Deletion	CodingExon	0	0	0	1	1	0	2	0	0	2	0	0	0	0	0	0	0	0	0	0	0	0	0	0	0	0	0	0	0	0	0	0	0	0	0	0	0	0	0	0
2L	1790617	1791823	Gr22c	1790767	1791169	ID_1039	402	Deletion	CodingExon	0	0	0	0	0	0	1	0	0	0	1	0	0	0	0	0	0	0	0	0	0	0	0	0	0	0	0	0	0	0	0	0	0	0	0	0	0	0	0	0
2L	1793668	1794917	Gr22a	1790025	1794901	ID_1037	4876	Deletion	CodingExon	0	0	0	1	1	0	2	0	0	2	0	0	0	0	0	0	0	0	0	0	0	0	0	0	0	0	0	0	0	0	0	0	0	0	0	0	0	0	0	0
2L	1793668	1794917	Gr22a	1794454	1794829	ID_1044	375	Deletion	CodingExon	0	0	0	0	0	0	1	0	0	0	0	1	0	0	0	0	0	0	0	0	0	0	0	0	0	0	0	0	0	0	0	0	0	0	0	0	0	0	0	0
2L	1991505	1992160	Obp22a	1991735	1991762	ID_1185	27	Deletion	CodingExon	0	0	0	0	0	0	3	0	0	3	0	0	0	0	0	0	0	0	0	0	0	0	0	0	0	0	0	0	0	0	0	0	0	0	0	0	0	0	0	0
2L	1991505	1992160	Obp22a	1991942	1991942	ID_1186	25	Insertion	CodingExon	0	0	0	0	0	0	1	0	0	0	0	1	0	0	0	0	0	0	0	0	0	0	0	0	0	0	0	0	0	0	0	0	0	0	0	0	0	0	0	0
2L	1991505	1992160	Obp22a	1992119	1992205	ID_1187	86	Deletion	CodingExon	0	0	0	0	0	0	1	0	0	0	0	1	0	0	0	0	0	0	0	0	0	0	0	0	0	0	0	0	0	0	0	0	0	0	0	0	0	0	0	0
2L	2054589	2057967	Or22c	.	.	.	.	.	.	.	.	.	.	.	.	.	.	.	.	.	.	.	.	.	.	.	.	.	.	.	.	.	.	.	.	.	.	.	.	.	.	.	.	.	.	.	.	.	.
2L	2654049	2655462	Or23a	2653057	2654737	ID_1606	1680	Duplication	CodingExon	0	1	0	0	0	0	9	1	1	5	2	0	0	0	0	1	0	0	0	0	0	0	0	0	0	0	0	0	0	0	1	0	0	0	0	0	0	0	0	0
2L	2654049	2655462	Or23a	2654134	2654165	ID_1607	31	Deletion	CodingExon	0	0	0	0	0	0	1	0	0	1	0	0	0	0	0	0	0	0	0	0	0	0	0	0	0	0	0	0	0	0	0	0	0	0	0	0	0	0	0	0
2L	2669823	2672186	Gr23a	.	.	.	.	.	.	.	.	.	.	.	.	.	.	.	.	.	.	.	.	.	.	.	.	.	.	.	.	.	.	.	.	.	.	.	.	.	.	.	.	.	.	.	.	.	.
2L	4164689	4166134	Or24a	4164497	4167300	ID_2661	2803	Duplication	CodingExon	1	0	0	0	0	0	1	1	0	0	0	0	0	0	0	0	0	0	0	0	0	1	0	0	0	0	0	0	0	0	0	0	0	0	0	0	0	0	0	0
2L	4830846	4835300	Ir25a	4829514	4835028	ID_3044	5514	Duplication	CodingExon	1	1	0	0	0	0	1	0	0	0	0	1	0	0	0	0	0	0	0	0	0	0	0	0	0	0	0	0	0	0	0	0	0	0	0	0	0	0	0	0
2L	4830846	4835300	Ir25a	4834459	4834459	ID_3045	26	Insertion	Intronic	0	0	0	0	0	0	13	2	2	5	1	3	0	0	0	0	1	0	0	0	0	0	0	0	0	0	1	1	0	0	0	0	0	0	0	0	0	1	0	0
2L	4830846	4835300	Ir25a	4835110	4835284	ID_3046	174	Deletion	5Exon	0	0	0	0	0	0	1	0	1	0	0	0	0	0	0	0	0	0	0	0	0	0	0	0	0	0	0	0	0	0	0	0	0	0	0	0	0	0	0	0
2L	7452520	7454212	Gr28a	7453312	7453652	ID_4740	340	Deletion	CodingExon	0	0	0	0	0	0	2	0	1	0	0	1	0	0	0	0	0	0	0	0	0	0	0	0	0	0	0	1	0	0	0	0	0	0	0	0	0	0	0	0
2L	7452520	7454212	Gr28a	7453675	7456363	ID_4741	2683	Duplication	CodingExon	0	1	0	0	0	0	1	0	0	0	0	1	0	0	0	0	0	0	0	0	0	0	0	0	0	0	0	0	0	0	0	0	0	0	0	0	0	0	0	0
2L	7454826	7462247	Gr28b	7453675	7456363	ID_4741	2683	Duplication	CodingExon	0	1	0	0	0	0	1	0	0	0	0	1	0	0	0	0	0	0	0	0	0	0	0	0	0	0	0	0	0	0	0	0	0	0	0	0	0	0	0	0
2L	7454826	7462247	Gr28b	7455896	7456055	ID_4745	159	Deletion	CodingExon	0	0	0	0	0	0	2	0	0	2	0	0	0	0	0	0	0	0	0	0	0	0	0	0	0	0	0	0	0	0	0	0	0	0	0	0	0	0	0	0
2L	7454826	7462247	Gr28b	7459245	7459353	ID_4746	108	Deletion	Intronic	0	0	0	0	0	0	8	0	1	4	2	1	0	0	0	0	0	0	0	0	0	0	0	0	0	0	0	0	0	0	0	0	0	0	0	0	0	0	1	0
2L	7454826	7462247	Gr28b	7459308	7459398	ID_4747	90	Deletion	Intronic	0	0	0	0	0	0	2	0	0	0	0	2	0	0	0	0	0	0	0	0	0	0	0	0	0	0	0	0	0	0	0	0	0	0	0	0	0	0	0	0
2L	7454826	7462247	Gr28b	7460774	7460818	ID_4748	44	Deletion	Intronic	0	0	0	0	0	0	2	0	0	2	0	0	0	0	0	0	0	0	0	0	0	0	0	0	0	0	0	0	0	0	0	0	0	0	0	0	0	0	0	0
2L	7454826	7462247	Gr28b	7461004	7461924	ID_4749	920	Duplication	CodingExon	0	0	0	0	0	0	1	1	0	0	0	0	0	0	0	0	0	0	0	0	1	0	0	0	0	0	0	0	0	0	0	0	0	0	0	0	0	0	0	0
2L	7454826	7462247	Gr28b	7461064	7461153	ID_4750	89	Deletion	Intronic	0	0	0	0	0	0	1	0	0	0	0	1	0	0	0	0	0	0	0	0	0	0	0	0	0	0	0	0	0	0	0	0	0	0	0	0	0	0	0	0
2L	7454826	7462247	Gr28b	7461099	7461301	ID_4751	202	Deletion	Intronic	0	0	0	0	0	0	7	0	1	4	2	0	0	0	0	0	0	0	0	0	0	0	0	0	0	0	0	0	0	0	0	0	0	0	0	0	0	0	1	0
2L	7454826	7462247	Gr28b	7461744	7461795	ID_4752	51	Deletion	CodingExon	0	0	0	0	0	0	1	0	1	0	0	0	0	0	0	0	0	0	0	0	0	0	0	0	0	0	0	0	0	0	0	0	0	1	0	0	0	0	0	0
2L	7496791	7497365	Obp28a	.	.	.	.	.	.	.	.	.	.	.	.	.	.	.	.	.	.	.	.	.	.	.	.	.	.	.	.	.	.	.	.	.	.	.	.	.	.	.	.	.	.	.	.	.	.
2L	9111814	9113285	Or30a	.	.	.	.	.	.	.	.	.	.	.	.	.	.	.	.	.	.	.	.	.	.	.	.	.	.	.	.	.	.	.	.	.	.	.	.	.	.	.	.	.	.	.	.	.	.
2L	10405565	10408197	Ir31a	10407790	10407826	ID_6617	36	Deletion	Intronic	0	0	0	0	0	0	14	3	1	5	2	3	0	0	0	1	1	0	0	0	0	0	0	0	0	1	0	0	0	0	0	0	0	0	0	0	0	0	0	0
2L	11114014	11115823	Gr32a	.	.	.	.	.	.	.	.	.	.	.	.	.	.	.	.	.	.	.	.	.	.	.	.	.	.	.	.	.	.	.	.	.	.	.	.	.	.	.	.	.	.	.	.	.	.
2L	11934505	11935716	Or33a	11934553	11934581	ID_7608	28	Deletion	CodingExon	0	0	0	0	0	0	3	0	0	0	3	0	0	0	0	0	0	0	0	0	0	0	0	0	0	0	0	0	0	0	0	0	0	0	0	0	0	0	0	0
2L	11934505	11935716	Or33a	11935123	11935272	ID_7609	149	Deletion	CodingExon	0	0	0	0	0	0	2	0	0	2	0	0	0	0	0	0	0	0	0	0	0	0	0	0	0	0	0	0	0	0	0	0	0	0	0	0	0	0	0	0
2L	11936181	11937501	Or33b	.	.	.	.	.	.	.	.	.	.	.	.	.	.	.	.	.	.	.	.	.	.	.	.	.	.	.	.	.	.	.	.	.	.	.	.	.	.	.	.	.	.	.	.	.	.
2L	11937969	11939202	Or33c	.	.	.	.	.	.	.	.	.	.	.	.	.	.	.	.	.	.	.	.	.	.	.	.	.	.	.	.	.	.	.	.	.	.	.	.	.	.	.	.	.	.	.	.	.	.
2L	12138008	12140392	Gr33a	.	.	.	.	.	.	.	.	.	.	.	.	.	.	.	.	.	.	.	.	.	.	.	.	.	.	.	.	.	.	.	.	.	.	.	.	.	.	.	.	.	.	.	.	.	.
2L	15622068	15623558	Or35a	.	.	.	.	.	.	.	.	.	.	.	.	.	.	.	.	.	.	.	.	.	.	.	.	.	.	.	.	.	.	.	.	.	.	.	.	.	.	.	.	.	.	.	.	.	.
2L	17176618	17177921	Gr36a	17176316	17176777	ID_11196	461	Deletion	CodingExon	0	0	0	0	1	0	2	0	0	0	0	2	0	0	0	0	0	0	0	0	0	0	0	0	0	0	0	0	0	0	0	0	0	0	0	0	0	0	0	0
2L	17178772	17180064	Gr36b	17178948	17179041	ID_11201	93	Deletion	CodingExon	0	0	0	0	0	0	3	0	0	0	3	0	0	0	0	0	0	0	0	0	0	0	0	0	0	0	0	0	0	0	0	0	0	0	0	0	0	0	0	0
2L	17180338	17181632	Gr36c	17181496	17181527	ID_11202	31	Deletion	CodingExon	0	0	0	0	0	0	1	1	0	0	0	0	0	1	0	0	0	0	0	0	0	0	0	0	0	0	0	0	0	0	0	0	0	0	0	0	0	0	0	0
2L	21290734	21297686	Gr39a	21290412	21290918	ID_13865	506	Deletion	CodingExon	0	0	0	0	0	0	6	5	0	1	0	0	0	0	1	0	0	1	1	1	1	0	0	0	0	0	0	0	0	0	0	0	0	0	0	0	0	0	0	0
2L	21290734	21297686	Gr39a	21291587	21291621	ID_13866	34	Deletion	CodingExon	0	0	0	0	0	0	2	2	0	0	0	0	0	0	0	0	0	1	0	0	1	0	0	0	0	0	0	0	0	0	0	0	0	0	0	0	0	0	0	0
2L	21290734	21297686	Gr39a	21295789	21295815	ID_13867	26	Deletion	Intronic	0	0	0	0	0	0	31	4	9	5	9	4	1	0	0	1	0	0	0	0	0	1	0	1	0	0	0	1	0	1	1	0	1	1	1	0	0	0	1	1
2L	21367908	21369706	Gr39b	21368760	21368798	ID_13902	38	Deletion	Intronic	0	0	0	0	0	0	1	0	0	1	0	0	0	0	0	0	0	0	0	0	0	0	0	0	0	0	0	0	0	0	0	0	0	0	0	0	0	0	0	0
2L	22189526	22214376	Ir40a	22190077	22190790	ID_14448	713	Deletion	Intronic	0	0	0	0	0	0	3	0	0	0	1	2	0	0	0	0	0	0	0	0	0	0	0	0	0	0	0	0	0	0	0	0	0	0	0	0	0	0	0	0
2L	22189526	22214376	Ir40a	22191901	22191936	ID_14449	35	Deletion	Intronic	0	0	0	0	0	0	8	0	1	6	1	0	0	0	0	0	0	0	0	0	0	0	0	0	0	0	0	0	0	0	0	1	0	0	0	0	0	0	0	0
2L	22189526	22214376	Ir40a	22192019	22192045	ID_14450	26	Deletion	Intronic	0	0	0	0	0	0	4	1	0	0	1	2	0	0	0	0	1	0	0	0	0	0	0	0	0	0	0	0	0	0	0	0	0	0	0	0	0	0	0	0
2L	22189526	22214376	Ir40a	22192020	22192112	ID_14451	92	Deletion	Intronic	0	0	0	0	0	0	3	1	0	0	1	1	0	0	0	0	1	0	0	0	0	0	0	0	0	0	0	0	0	0	0	0	0	0	0	0	0	0	0	0
2L	22189526	22214376	Ir40a	22192076	22192112	ID_14452	36	Deletion	Intronic	0	0	0	0	0	0	33	2	6	9	6	10	0	0	0	0	1	0	0	1	0	0	0	0	0	0	0	0	0	0	0	1	0	1	1	0	1	1	0	0
2L	22189526	22214376	Ir40a	22192267	22192608	ID_14453	341	Deletion	Intronic	0	0	0	0	0	0	2	0	2	0	0	0	0	0	0	0	0	0	0	0	0	0	0	0	0	0	0	0	0	0	0	0	0	0	0	0	0	1	0	0
2L	22189526	22214376	Ir40a	22192451	22192741	ID_14454	290	Deletion	Intronic	0	0	0	0	0	0	3	1	0	0	0	2	0	0	0	0	0	0	0	0	0	0	0	0	0	0	1	0	0	0	0	0	0	0	0	0	0	0	0	0
2L	22189526	22214376	Ir40a	22194683	22194683	ID_14458	38	Insertion	Intronic	0	0	0	0	0	0	52	13	10	8	10	11	1	1	1	1	0	1	1	1	1	0	1	1	1	1	1	1	0	1	1	0	1	1	0	1	0	0	1	1
2L	22189526	22214376	Ir40a	22194703	22194744	ID_14459	41	Deletion	Intronic	0	0	0	0	0	0	5	0	0	1	1	3	0	0	0	0	0	0	0	0	0	0	0	0	0	0	0	0	0	0	0	0	0	0	0	0	0	0	0	0
2L	22189526	22214376	Ir40a	22197875	22198085	ID_14461	210	Deletion	5Exon	0	0	0	0	0	0	33	6	11	4	9	3	0	1	0	1	1	0	0	0	0	1	0	1	0	0	1	1	0	0	1	0	1	1	0	1	1	1	0	1
2L	22189526	22214376	Ir40a	22197999	22198359	ID_14462	360	Deletion	Intronic	0	0	0	0	0	0	1	1	0	0	0	0	0	0	0	0	0	0	0	0	0	0	0	0	0	0	1	0	0	0	0	0	0	0	0	0	0	0	0	0
2L	22189526	22214376	Ir40a	22199067	22199104	ID_14463	37	Deletion	Intronic	0	0	0	0	0	0	3	0	2	0	0	1	0	0	0	0	0	0	0	0	0	0	0	0	0	0	0	0	0	0	0	1	0	0	0	0	1	0	0	0
2L	22189526	22214376	Ir40a	22199467	22199500	ID_14464	33	Deletion	Intronic	0	0	0	0	0	0	2	0	0	0	0	2	0	0	0	0	0	0	0	0	0	0	0	0	0	0	0	0	0	0	0	0	0	0	0	0	0	0	0	0
2L	22189526	22214376	Ir40a	22209925	22210415	ID_14472	490	Deletion	Intronic	0	0	0	0	0	0	2	0	1	0	1	0	0	0	0	0	0	0	0	0	0	0	0	0	0	0	0	0	0	0	0	0	0	0	0	0	1	0	0	0
2L	22189526	22214376	Ir40a	22209929	22210017	ID_14473	88	Deletion	Intronic	0	0	0	0	0	0	5	0	0	0	0	5	0	0	0	0	0	0	0	0	0	0	0	0	0	0	0	0	0	0	0	0	0	0	0	0	0	0	0	0
2L	22189526	22214376	Ir40a	22211496	22211681	ID_14474	185	Deletion	Intronic	0	0	0	0	0	0	5	1	0	0	4	0	0	0	0	0	0	0	0	0	1	0	0	0	0	0	0	0	0	0	0	0	0	0	0	0	0	0	0	0
2L	22189526	22214376	Ir40a	22211561	22211681	ID_14475	120	Deletion	Intronic	0	0	0	0	0	0	4	1	0	0	3	0	0	0	0	0	0	0	0	0	1	0	0	0	0	0	0	0	0	0	0	0	0	0	0	0	0	0	0	0
2L	22189526	22214376	Ir40a	22212183	22212683	ID_14476	500	Deletion	Intronic	0	0	0	0	0	0	45	9	8	9	13	6	1	1	1	1	0	0	1	0	1	0	1	1	0	1	0	0	0	1	0	0	0	1	1	1	0	0	1	1
2R	805024	909460	Ir41a	812027	812111	ID_15587	84	Deletion	Intronic	0	0	0	0	0	0	27	5	5	8	5	4	0	0	1	1	1	0	1	0	0	0	1	0	0	0	0	0	0	0	0	1	0	1	0	1	0	0	0	0
2R	805024	909460	Ir41a	820915	821426	ID_15592	511	Deletion	Intronic	0	0	0	0	0	0	25	4	3	8	7	3	0	0	0	1	1	0	0	0	0	0	0	0	0	1	1	0	0	0	0	0	1	1	0	0	0	0	0	0
2R	805024	909460	Ir41a	821566	821612	ID_15593	46	Deletion	Intronic	0	0	0	0	0	0	3	0	0	0	0	3	0	0	0	0	0	0	0	0	0	0	0	0	0	0	0	0	0	0	0	0	0	0	0	0	0	0	0	0
2R	805024	909460	Ir41a	821771	821803	ID_15594	32	Deletion	Intronic	0	0	0	0	0	0	1	0	0	0	0	1	0	0	0	0	0	0	0	0	0	0	0	0	0	0	0	0	0	0	0	0	0	0	0	0	0	0	0	0
2R	805024	909460	Ir41a	826054	826137	ID_15606	83	Deletion	Intronic	0	0	0	0	0	0	8	2	0	3	3	0	0	0	0	1	1	0	0	0	0	0	0	0	0	0	0	0	0	0	0	0	0	0	0	0	0	0	0	0
2R	805024	909460	Ir41a	826315	826397	ID_15607	82	Deletion	Intronic	0	0	0	0	0	0	1	0	0	0	0	1	0	0	0	0	0	0	0	0	0	0	0	0	0	0	0	0	0	0	0	0	0	0	0	0	0	0	0	0
2R	805024	909460	Ir41a	826337	826376	ID_15608	39	Deletion	Intronic	0	0	0	0	0	0	2	0	0	0	0	2	0	0	0	0	0	0	0	0	0	0	0	0	0	0	0	0	0	0	0	0	0	0	0	0	0	0	0	0
2R	805024	909460	Ir41a	826867	827130	ID_15609	263	Deletion	Intronic	0	0	0	0	0	0	1	0	0	1	0	0	0	0	0	0	0	0	0	0	0	0	0	0	0	0	0	0	0	0	0	0	0	0	0	0	0	0	0	0
2R	805024	909460	Ir41a	827958	831415	ID_15610	3457	Duplication	Intronic	0	0	0	0	0	0	26	6	6	7	6	1	0	1	0	0	1	1	0	0	0	1	0	1	0	1	0	1	0	0	0	0	1	1	0	0	1	0	1	0
2R	805024	909460	Ir41a	828516	830924	ID_15611	2408	Deletion	Intronic	0	0	0	0	0	0	43	6	10	14	10	3	0	0	0	1	1	0	0	0	0	1	0	1	0	1	1	1	0	0	1	1	1	1	1	0	1	0	1	1
2R	805024	909460	Ir41a	830885	832567	ID_15616	1682	Deletion	Intronic	0	0	0	0	0	0	5	1	1	1	1	1	1	0	0	0	0	0	0	0	0	0	0	0	0	0	0	0	0	0	0	1	0	0	0	0	0	0	0	0
2R	805024	909460	Ir41a	832163	832210	ID_15618	47	Deletion	Intronic	0	0	0	0	0	0	5	0	1	0	0	4	0	0	0	0	0	0	0	0	0	0	0	0	0	0	0	0	0	0	0	0	0	0	0	0	0	0	0	0
2R	805024	909460	Ir41a	832188	832222	ID_15619	34	Deletion	Intronic	0	0	0	0	0	0	6	0	2	3	1	0	0	0	0	0	0	0	0	0	0	0	0	0	0	0	0	1	0	0	0	0	0	0	1	0	0	0	0	0
2R	805024	909460	Ir41a	835162	835162	ID_15624	34	Insertion	Intronic	0	0	0	0	0	0	11	5	2	1	2	1	0	1	1	0	1	1	0	1	0	0	0	0	0	0	0	0	0	0	0	0	0	0	0	0	0	0	1	0
2R	805024	909460	Ir41a	835167	835167	ID_15625	34	Insertion	Intronic	0	0	0	0	0	0	7	4	2	0	1	0	0	0	1	0	1	0	1	1	0	0	0	0	0	0	0	0	0	0	0	0	0	0	0	0	0	0	1	0
2R	805024	909460	Ir41a	835375	835594	ID_15626	219	Deletion	Intronic	0	0	0	0	0	0	2	0	0	0	0	2	0	0	0	0	0	0	0	0	0	0	0	0	0	0	0	0	0	0	0	0	0	0	0	0	0	0	0	0
2R	805024	909460	Ir41a	835577	836155	ID_15627	578	Deletion	Intronic	0	0	0	0	0	0	2	0	0	1	0	1	0	0	0	0	0	0	0	0	0	0	0	0	0	0	0	0	0	0	0	0	0	0	0	0	0	0	0	0
2R	805024	909460	Ir41a	837074	837121	ID_15629	47	Deletion	Intronic	0	0	0	0	0	0	1	0	0	0	0	1	0	0	0	0	0	0	0	0	0	0	0	0	0	0	0	0	0	0	0	0	0	0	0	0	0	0	0	0
2R	805024	909460	Ir41a	837074	837142	ID_15630	68	Deletion	Intronic	0	0	0	0	0	0	3	0	0	0	0	3	0	0	0	0	0	0	0	0	0	0	0	0	0	0	0	0	0	0	0	0	0	0	0	0	0	0	0	0
2R	805024	909460	Ir41a	838037	838062	ID_15631	25	Deletion	Intronic	0	0	0	0	0	0	2	0	0	0	0	2	0	0	0	0	0	0	0	0	0	0	0	0	0	0	0	0	0	0	0	0	0	0	0	0	0	0	0	0
2R	805024	909460	Ir41a	842202	842239	ID_15639	37	Deletion	Intronic	0	0	0	0	0	0	2	0	0	0	0	2	0	0	0	0	0	0	0	0	0	0	0	0	0	0	0	0	0	0	0	0	0	0	0	0	0	0	0	0
2R	805024	909460	Ir41a	842594	842943	ID_15640	349	Deletion	Intronic	0	0	0	0	0	0	1	0	1	0	0	0	0	0	0	0	0	0	0	0	0	0	0	0	0	0	0	0	0	0	0	0	1	0	0	0	0	0	0	0
2R	805024	909460	Ir41a	844572	844622	ID_15642	50	Deletion	Intronic	0	0	0	0	0	0	22	5	7	4	3	3	1	0	0	1	0	0	0	0	1	0	0	0	1	0	1	0	0	0	0	1	1	0	0	1	1	0	1	0
2R	805024	909460	Ir41a	860061	860777	ID_15669	716	Deletion	Intronic	0	0	0	0	0	0	3	0	1	0	1	1	0	0	0	0	0	0	0	0	0	0	0	0	0	0	0	0	0	0	0	0	0	1	0	0	0	0	0	0
2R	805024	909460	Ir41a	860072	860105	ID_15670	33	Deletion	Intronic	0	0	0	0	0	0	2	2	0	0	0	0	0	0	0	0	0	0	0	0	0	0	0	0	0	1	1	0	0	0	0	0	0	0	0	0	0	0	0	0
2R	805024	909460	Ir41a	860559	860559	ID_15671	27	Insertion	Intronic	0	0	0	0	0	0	22	3	8	6	4	1	1	0	0	1	1	0	0	0	0	0	0	0	0	0	0	0	0	0	0	1	1	0	0	1	1	0	1	0
2R	805024	909460	Ir41a	860563	860563	ID_15672	27	Insertion	Intronic	0	0	0	0	0	0	6	1	3	2	0	0	0	0	0	0	1	0	0	0	0	0	0	0	0	0	0	0	0	0	0	0	0	0	0	1	1	0	1	0
2R	805024	909460	Ir41a	861292	861337	ID_15673	45	Deletion	Intronic	0	0	0	0	0	0	2	0	0	2	0	0	0	0	0	0	0	0	0	0	0	0	0	0	0	0	0	0	0	0	0	0	0	0	0	0	0	0	0	0
2R	805024	909460	Ir41a	862062	862095	ID_15674	33	Deletion	Intronic	0	0	0	0	0	0	1	0	1	0	0	0	0	0	0	0	0	0	0	0	0	0	0	0	0	0	0	0	0	0	0	0	0	0	0	0	0	0	0	0
2R	805024	909460	Ir41a	862719	862744	ID_15676	25	Deletion	Intronic	0	0	0	0	0	0	9	2	1	3	3	0	0	0	0	1	1	0	0	0	0	0	0	0	0	0	0	0	0	0	0	0	0	0	0	0	0	0	0	0
2R	805024	909460	Ir41a	863431	863458	ID_15677	27	Deletion	Intronic	0	0	0	0	0	0	3	1	0	0	0	2	0	0	0	1	0	0	0	0	0	0	0	0	0	0	0	0	0	0	0	0	0	0	0	0	0	0	0	0
2R	805024	909460	Ir41a	874746	874772	ID_15689	26	Deletion	Intronic	0	0	0	0	0	0	1	0	0	0	0	1	0	0	0	0	0	0	0	0	0	0	0	0	0	0	0	0	0	0	0	0	0	0	0	0	0	0	0	0
2R	805024	909460	Ir41a	883872	883947	ID_15692	75	Deletion	Intronic	0	0	0	0	0	0	40	6	10	10	10	4	1	0	0	1	1	0	0	0	1	1	0	1	0	0	0	0	0	0	1	1	1	1	0	1	1	0	1	0
2R	805024	909460	Ir41a	896380	896446	ID_15695	66	Deletion	Intronic	0	0	0	0	0	0	1	0	0	0	0	1	0	0	0	0	0	0	0	0	0	0	0	0	0	0	0	0	0	0	0	0	0	0	0	0	0	0	0	0
2R	805024	909460	Ir41a	896422	897446	ID_15696	1016	Deletion	Intronic	0	0	0	0	0	0	8	0	4	1	2	1	0	0	0	0	0	0	0	0	0	0	0	0	0	0	0	0	0	0	0	1	0	0	0	1	1	0	0	0
2R	805024	909460	Ir41a	896550	896806	ID_15697	256	Deletion	Intronic	0	0	0	0	0	0	17	2	4	7	4	0	0	1	0	0	0	1	0	0	0	0	0	0	0	0	0	0	0	1	0	0	0	1	0	0	0	0	0	1
2R	805024	909460	Ir41a	896697	896885	ID_15698	188	Deletion	Intronic	0	0	0	0	0	0	8	4	0	1	1	2	0	0	1	0	0	0	1	0	0	0	1	0	0	0	1	0	0	0	0	0	0	0	0	0	0	0	0	0
2R	805024	909460	Ir41a	896731	896756	ID_15699	25	Deletion	Intronic	0	0	0	0	0	0	3	0	3	0	0	0	0	0	0	0	0	0	0	0	0	0	0	0	0	0	0	0	0	0	0	0	0	0	0	0	1	0	0	1
2R	805024	909460	Ir41a	905148	905178	ID_15707	30	Deletion	Intronic	0	0	0	0	0	0	1	0	1	0	0	0	0	0	0	0	0	0	0	0	0	0	0	0	0	0	0	0	0	0	0	0	0	0	0	0	0	0	0	0
2R	805024	909460	Ir41a	906735	906919	ID_15712	184	Deletion	Intronic	0	0	0	0	0	0	4	0	3	0	1	0	0	0	0	0	0	0	0	0	0	0	0	0	0	0	0	0	0	0	0	1	0	0	0	0	0	0	1	0
2R	805024	909460	Ir41a	906833	906866	ID_15713	33	Deletion	Intronic	0	0	0	0	0	0	36	6	9	12	6	3	0	0	1	0	1	0	1	0	0	0	1	0	0	1	1	1	1	0	1	1	0	0	1	0	1	1	0	1
2R	1678946	1680472	Or42a	.	.	.	.	.	.	.	.	.	.	.	.	.	.	.	.	.	.	.	.	.	.	.	.	.	.	.	.	.	.	.	.	.	.	.	.	.	.	.	.	.	.	.	.	.	.
2R	1684700	1686017	Or42b	.	.	.	.	.	.	.	.	.	.	.	.	.	.	.	.	.	.	.	.	.	.	.	.	.	.	.	.	.	.	.	.	.	.	.	.	.	.	.	.	.	.	.	.	.	.
2R	3120345	3122418	Or43a	3122196	3122995	ID_17313	799	Deletion	CodingExon	0	0	0	0	0	0	1	0	0	1	0	0	0	0	0	0	0	0	0	0	0	0	0	0	0	0	0	0	0	0	0	0	0	0	0	0	0	0	0	0
2R	3120345	3122418	Or43a	3122378	3122719	ID_17314	341	Deletion	CodingExon	0	0	0	0	0	0	1	0	0	1	0	0	0	0	0	0	0	0	0	0	0	0	0	0	0	0	0	0	0	0	0	0	0	0	0	0	0	0	0	0
2R	3278374	3280666	Gr43a	.	.	.	.	.	.	.	.	.	.	.	.	.	.	.	.	.	.	.	.	.	.	.	.	.	.	.	.	.	.	.	.	.	.	.	.	.	.	.	.	.	.	.	.	.	.
2R	3808340	3810109	Or43b	3807503	3812056	ID_17642	4553	Duplication	CodingExon	1	0	1	0	0	0	5	2	2	1	0	0	0	0	0	0	0	0	0	1	0	0	0	1	0	0	0	0	0	0	0	0	0	1	0	0	0	0	0	0
2R	3808340	3810109	Or43b	3808335	3809959	ID_17643	1624	Duplication	CodingExon	0	0	0	0	0	0	3	0	1	2	0	0	0	0	0	0	0	0	0	0	0	0	0	0	0	0	0	0	0	0	0	0	0	0	0	0	0	0	0	0
2R	4021675	4022680	Obp44a	4020090	4023114	ID_17728	3024	Duplication	CodingExon	1	0	0	0	0	0	1	0	0	0	1	0	0	0	0	0	0	0	0	0	0	0	0	0	0	0	0	0	0	0	0	0	0	0	0	0	0	0	0	0
2R	5232854	5236368	Or45a	5232752	5233617	ID_18316	865	Deletion	CodingExon	0	0	0	0	0	0	1	0	0	0	0	1	0	0	0	0	0	0	0	0	0	0	0	0	0	0	0	0	0	0	0	0	0	0	0	0	0	0	0	0
2R	5232854	5236368	Or45a	5235183	5235220	ID_18317	37	Deletion	3Exon	0	0	0	0	0	0	2	0	2	0	0	0	0	0	0	0	0	0	0	0	0	0	0	0	0	0	0	0	0	0	0	0	0	0	0	0	0	0	0	1
2R	5232854	5236368	Or45a	5235239	5235300	ID_18318	61	Deletion	3Exon	0	0	0	0	0	0	2	0	2	0	0	0	0	0	0	0	0	0	0	0	0	0	0	0	0	0	0	1	0	0	0	0	0	0	0	0	0	0	0	0
2R	5447103	5448573	Or45b	5445890	5448899	ID_18422	3009	Duplication	CodingExon	1	0	0	0	0	0	2	0	0	0	1	1	0	0	0	0	0	0	0	0	0	0	0	0	0	0	0	0	0	0	0	0	0	0	0	0	0	0	0	0
2R	6026769	6029579	Or46a	.	.	.	.	.	.	.	.	.	.	.	.	.	.	.	.	.	.	.	.	.	.	.	.	.	.	.	.	.	.	.	.	.	.	.	.	.	.	.	.	.	.	.	.	.	.
2R	6198677	6199528	Obp46a	6198946	6199087	ID_18804	141	Deletion	CodingExon	0	0	0	0	0	0	2	0	0	0	0	2	0	0	0	0	0	0	0	0	0	0	0	0	0	0	0	0	0	0	0	0	0	0	0	0	0	0	0	0
2R	6249690	6251089	Gr47a	6249479	6250025	ID_18830	546	Deletion	CodingExon	0	0	0	0	0	0	3	0	1	1	1	0	0	0	0	0	0	0	0	0	0	0	0	0	0	0	0	0	0	0	0	0	1	0	0	0	0	0	0	0
2R	6249690	6251089	Gr47a	6249917	6249946	ID_18831	29	Deletion	CodingExon	0	0	0	0	0	0	1	0	1	0	0	0	0	0	0	0	0	0	0	0	0	0	0	0	0	0	0	0	0	0	0	0	0	1	0	0	0	0	0	0
2R	6263743	6265045	Ir47b	6263626	6263992	ID_18846	366	Deletion	Intronic	0	0	0	0	0	0	21	2	6	4	1	8	1	0	0	0	1	0	0	0	0	0	0	0	0	0	0	0	0	0	0	0	1	1	0	0	0	0	1	0
2R	6263743	6265045	Ir47b	6263796	6263832	ID_18847	36	Deletion	Intronic	0	0	0	0	0	0	19	8	1	7	2	1	0	1	0	1	0	0	1	1	1	0	1	1	0	0	1	0	0	0	0	0	1	0	0	0	0	0	0	0
2R	6263743	6265045	Ir47b	6264168	6264606	ID_18848	438	Deletion	Intronic	0	0	0	0	0	0	14	2	5	2	1	4	1	0	0	0	1	0	0	0	0	0	0	0	0	0	0	0	0	0	0	0	0	1	0	0	0	0	1	0
2R	6263743	6265045	Ir47b	6264728	6264758	ID_18849	30	Deletion	3Exon	0	0	0	0	0	0	1	0	0	1	0	0	0	0	0	0	0	0	0	0	0	0	0	0	0	0	0	0	0	0	0	0	0	0	0	0	0	0	0	0
2R	6264633	6267614	Ir47a	6264728	6264758	ID_18849	30	Deletion	3Exon	0	0	0	0	0	0	1	0	0	1	0	0	0	0	0	0	0	0	0	0	0	0	0	0	0	0	0	0	0	0	0	0	0	0	0	0	0	0	0	0
2R	6264633	6267614	Ir47a	6267372	6268168	ID_18850	796	Deletion	5Exon	0	0	0	0	0	0	1	0	0	0	0	1	0	0	0	0	0	0	0	0	0	0	0	0	0	0	0	0	0	0	0	0	0	0	0	0	0	0	0	0
2R	6797428	6797990	Obp47a	.	.	.	.	.	.	.	.	.	.	.	.	.	.	.	.	.	.	.	.	.	.	.	.	.	.	.	.	.	.	.	.	.	.	.	.	.	.	.	.	.	.	.	.	.	.
2R	7137873	7139418	Or47a	7138267	7138460	ID_19354	193	Deletion	CodingExon	0	0	0	0	0	0	1	0	0	0	1	0	0	0	0	0	0	0	0	0	0	0	0	0	0	0	0	0	0	0	0	0	0	0	0	0	0	0	0	0
2R	7137873	7139418	Or47a	7138814	7138892	ID_19355	78	Deletion	CodingExon	0	0	0	0	0	0	1	0	1	0	0	0	0	0	0	0	0	0	0	0	0	0	0	0	0	0	0	0	0	1	0	0	0	0	0	0	0	0	0	0
2R	7189752	7190492	Obp47b	.	.	.	.	.	.	.	.	.	.	.	.	.	.	.	.	.	.	.	.	.	.	.	.	.	.	.	.	.	.	.	.	.	.	.	.	.	.	.	.	.	.	.	.	.	.
2R	7207215	7208817	Or47b	.	.	.	.	.	.	.	.	.	.	.	.	.	.	.	.	.	.	.	.	.	.	.	.	.	.	.	.	.	.	.	.	.	.	.	.	.	.	.	.	.	.	.	.	.	.
2R	7249405	7250910	Gr47b	7250733	7250763	ID_19388	30	Deletion	CodingExon	0	0	0	0	0	0	1	0	1	0	0	0	0	0	0	0	0	0	0	0	0	0	0	0	0	0	0	0	0	0	0	0	0	0	0	0	0	0	0	0
2R	7586597	7587822	Ir48a	7586940	7586940	ID_19568	41	Insertion	Intergenic	0	0	0	0	0	0	32	13	5	4	1	9	1	1	1	1	1	1	0	1	1	0	1	1	1	1	1	1	1	0	0	0	0	1	0	0	0	0	0	1
2R	7586597	7587822	Ir48a	7587371	7587420	ID_19569	49	Deletion	Intergenic	0	0	0	0	0	0	1	0	0	0	0	1	0	0	0	0	0	0	0	0	0	0	0	0	0	0	0	0	0	0	0	0	0	0	0	0	0	0	0	0
2R	7588152	7589954	Ir48b	.	.	.	.	.	.	.	.	.	.	.	.	.	.	.	.	.	.	.	.	.	.	.	.	.	.	.	.	.	.	.	.	.	.	.	.	.	.	.	.	.	.	.	.	.	.
2R	7675313	7676998	Ir48c	.	.	.	.	.	.	.	.	.	.	.	.	.	.	.	.	.	.	.	.	.	.	.	.	.	.	.	.	.	.	.	.	.	.	.	.	.	.	.	.	.	.	.	.	.	.
2R	8280988	8282347	Or49a	8280553	8281306	ID_19843	753	Deletion	CodingExon	0	0	0	0	0	0	3	0	3	0	0	0	0	0	0	0	0	0	0	0	0	0	0	0	0	0	0	0	1	0	0	0	1	0	0	0	1	0	0	0
2R	8280988	8282347	Or49a	8280879	8282941	ID_19844	2062	Duplication	CodingExon	1	0	0	0	0	0	3	0	3	0	0	0	0	0	0	0	0	0	0	0	0	0	0	0	0	0	0	0	0	0	0	1	0	0	0	0	0	0	0	1
2R	8577564	8578460	Obp49a	.	.	.	.	.	.	.	.	.	.	.	.	.	.	.	.	.	.	.	.	.	.	.	.	.	.	.	.	.	.	.	.	.	.	.	.	.	.	.	.	.	.	.	.	.	.
2R	8730170	8732209	Or49b	8730104	8730290	ID_20086	186	Deletion	5Exon	0	0	0	0	0	0	2	2	0	0	0	0	0	0	0	0	0	0	0	0	1	0	0	0	0	0	1	0	0	0	0	0	0	0	0	0	0	0	0	0
2R	10257836	10258621	Obp50a	10255897	10258029	ID_20854	2132	Duplication	CodingExon	1	0	1	0	0	0	1	1	0	0	0	0	0	0	0	0	0	0	0	0	0	0	0	1	0	0	0	0	0	0	0	0	0	0	0	0	0	0	0	0
2R	10258691	10260511	Obp50c	10259958	10260723	ID_20855	765	Deletion	CodingExon	0	0	0	0	1	0	1	1	0	0	0	0	0	0	0	0	0	0	0	0	0	0	0	0	0	0	1	0	0	0	0	0	0	0	0	0	0	0	0	0
2R	10258691	10260511	Obp50b	10259958	10260723	ID_20855	765	Deletion	CodingExon	0	0	0	0	1	0	1	1	0	0	0	0	0	0	0	0	0	0	0	0	0	0	0	0	0	0	1	0	0	0	0	0	0	0	0	0	0	0	0	0
2R	10260613	10261313	Obp50d	10259958	10260723	ID_20855	765	Deletion	CodingExon	0	0	0	0	1	0	1	1	0	0	0	0	0	0	0	0	0	0	0	0	0	0	0	0	0	0	1	0	0	0	0	0	0	0	0	0	0	0	0	0
2R	10260613	10261313	Obp50d	10261053	10261087	ID_20856	34	Deletion	CodingExon	0	0	0	0	0	0	5	0	1	0	4	0	0	0	0	0	0	0	0	0	0	0	0	0	0	0	0	0	0	0	0	0	0	0	0	0	0	0	0	0
2R	10261967	10262890	Obp50e	.	.	.	.	.	.	.	.	.	.	.	.	.	.	.	.	.	.	.	.	.	.	.	.	.	.	.	.	.	.	.	.	.	.	.	.	.	.	.	.	.	.	.	.	.	.
2R	10911880	10912344	Obp51a	.	.	.	.	.	.	.	.	.	.	.	.	.	.	.	.	.	.	.	.	.	.	.	.	.	.	.	.	.	.	.	.	.	.	.	.	.	.	.	.	.	.	.	.	.	.
2R	11095498	11097291	Ir51b	11095510	11095757	ID_21322	247	Deletion	CodingExon	0	0	0	0	0	0	2	0	1	1	0	0	0	0	0	0	0	0	0	0	0	0	0	0	0	0	0	0	0	0	0	0	0	0	0	1	0	0	0	0
2R	11387137	11388936	Ir52a	.	.	.	.	.	.	.	.	.	.	.	.	.	.	.	.	.	.	.	.	.	.	.	.	.	.	.	.	.	.	.	.	.	.	.	.	.	.	.	.	.	.	.	.	.	.
2R	11389325	11391115	Ir52b	.	.	.	.	.	.	.	.	.	.	.	.	.	.	.	.	.	.	.	.	.	.	.	.	.	.	.	.	.	.	.	.	.	.	.	.	.	.	.	.	.	.	.	.	.	.
2R	11391706	11393505	Ir52c	.	.	.	.	.	.	.	.	.	.	.	.	.	.	.	.	.	.	.	.	.	.	.	.	.	.	.	.	.	.	.	.	.	.	.	.	.	.	.	.	.	.	.	.	.	.
2R	11394087	11395871	Ir52d	11394157	11394202	ID_21476	45	Deletion	CodingExon	0	0	0	0	0	0	1	0	0	1	0	0	0	0	0	0	0	0	0	0	0	0	0	0	0	0	0	0	0	0	0	0	0	0	0	0	0	0	0	0
2R	13631606	13633510	Ir54a	13631867	13632154	ID_22611	287	Deletion	CodingExon	0	0	0	0	0	0	1	1	0	0	0	0	0	0	1	0	0	0	0	0	0	0	0	0	0	0	0	0	0	0	0	0	0	0	0	0	0	0	0	0
2R	13631606	13633510	Ir54a	13632837	13633167	ID_22612	330	Deletion	CodingExon	0	0	0	0	0	0	1	0	1	0	0	0	0	0	0	0	0	0	0	0	0	0	0	0	0	0	0	0	0	0	0	0	0	0	1	0	0	0	0	0
2R	14981772	14983679	Ir56a	.	.	.	.	.	.	.	.	.	.	.	.	.	.	.	.	.	.	.	.	.	.	.	.	.	.	.	.	.	.	.	.	.	.	.	.	.	.	.	.	.	.	.	.	.	.
2R	15395672	15397158	Ir56b	.	.	.	.	.	.	.	.	.	.	.	.	.	.	.	.	.	.	.	.	.	.	.	.	.	.	.	.	.	.	.	.	.	.	.	.	.	.	.	.	.	.	.	.	.	.
2R	15397273	15398976	Ir56c	.	.	.	.	.	.	.	.	.	.	.	.	.	.	.	.	.	.	.	.	.	.	.	.	.	.	.	.	.	.	.	.	.	.	.	.	.	.	.	.	.	.	.	.	.	.
2R	15399178	15401076	Ir56d	.	.	.	.	.	.	.	.	.	.	.	.	.	.	.	.	.	.	.	.	.	.	.	.	.	.	.	.	.	.	.	.	.	.	.	.	.	.	.	.	.	.	.	.	.	.
2R	15539800	15540331	Ir56e	.	.	.	.	.	.	.	.	.	.	.	.	.	.	.	.	.	.	.	.	.	.	.	.	.	.	.	.	.	.	.	.	.	.	.	.	.	.	.	.	.	.	.	.	.	.
2R	15585228	15586013	Obp56a	15585488	15585557	ID_23722	69	Deletion	Intronic	0	0	0	0	0	0	8	0	0	1	7	0	0	0	0	0	0	0	0	0	0	0	0	0	0	0	0	0	0	0	0	0	0	0	0	0	0	0	0	0
2R	15586219	15586851	Obp56b	.	.	.	.	.	.	.	.	.	.	.	.	.	.	.	.	.	.	.	.	.	.	.	.	.	.	.	.	.	.	.	.	.	.	.	.	.	.	.	.	.	.	.	.	.	.
2R	15587500	15588629	Obp56c	15588484	15589040	ID_23727	556	Deletion	CodingExon	0	0	0	0	0	0	1	1	0	0	0	0	0	0	0	0	0	0	1	0	0	0	0	0	0	0	0	0	0	0	0	0	0	0	0	0	0	0	0	0
2R	15590644	15591304	Obp56d	.	.	.	.	.	.	.	.	.	.	.	.	.	.	.	.	.	.	.	.	.	.	.	.	.	.	.	.	.	.	.	.	.	.	.	.	.	.	.	.	.	.	.	.	.	.
2R	15599850	15600437	Obp56e	.	.	.	.	.	.	.	.	.	.	.	.	.	.	.	.	.	.	.	.	.	.	.	.	.	.	.	.	.	.	.	.	.	.	.	.	.	.	.	.	.	.	.	.	.	.
2R	15600900	15601481	Obp56f	.	.	.	.	.	.	.	.	.	.	.	.	.	.	.	.	.	.	.	.	.	.	.	.	.	.	.	.	.	.	.	.	.	.	.	.	.	.	.	.	.	.	.	.	.	.
2R	15656966	15658738	Or56a	.	.	.	.	.	.	.	.	.	.	.	.	.	.	.	.	.	.	.	.	.	.	.	.	.	.	.	.	.	.	.	.	.	.	.	.	.	.	.	.	.	.	.	.	.	.
2R	15670989	15671548	Obp56g	15668081	15671201	ID_23754	3120	Duplication	CodingExon	0	0	0	0	0	0	1	0	0	1	0	0	0	0	0	0	0	0	0	0	0	0	0	0	0	0	0	0	0	0	0	0	0	0	0	0	0	0	0	0
2R	15703059	15703709	Obp56h	15703562	15703701	ID_23773	139	Deletion	3Exon	0	0	0	0	0	0	15	0	4	0	8	3	0	0	0	0	0	0	0	0	0	0	0	0	0	0	0	1	0	0	0	0	0	1	1	0	0	0	0	0
2R	15703059	15703709	Obp56h	15703641	15703701	ID_23774	60	Deletion	3Exon	0	0	0	0	0	0	12	0	3	0	7	2	0	0	0	0	0	0	0	0	0	0	0	0	0	0	0	1	0	0	0	0	0	0	1	0	0	0	0	0
2R	15752222	15756219	Obp56i	.	.	.	.	.	.	.	.	.	.	.	.	.	.	.	.	.	.	.	.	.	.	.	.	.	.	.	.	.	.	.	.	.	.	.	.	.	.	.	.	.	.	.	.	.	.
2R	16391089	16391707	Obp57c	.	.	.	.	.	.	.	.	.	.	.	.	.	.	.	.	.	.	.	.	.	.	.	.	.	.	.	.	.	.	.	.	.	.	.	.	.	.	.	.	.	.	.	.	.	.
2R	16391756	16392641	Obp57b	16392510	16392542	ID_24155	32	Deletion	3Exon	0	0	0	0	0	0	1	0	0	0	0	1	0	0	0	0	0	0	0	0	0	0	0	0	0	0	0	0	0	0	0	0	0	0	0	0	0	0	0	0
2R	16392655	16393263	Obp57a	16392915	16393366	ID_24156	451	Deletion	CodingExon	0	0	0	0	0	0	2	0	0	0	2	0	0	0	0	0	0	0	0	0	0	0	0	0	0	0	0	0	0	0	0	0	0	0	0	0	0	0	0	0
2R	16435321	16435796	Obp57e	.	.	.	.	.	.	.	.	.	.	.	.	.	.	.	.	.	.	.	.	.	.	.	.	.	.	.	.	.	.	.	.	.	.	.	.	.	.	.	.	.	.	.	.	.	.
2R	16435873	16437622	Obp57d	16436205	16436432	ID_24198	227	Deletion	CodingExon	0	0	0	0	0	0	2	0	0	0	1	1	0	0	0	0	0	0	0	0	0	0	0	0	0	0	0	0	0	0	0	0	0	0	0	0	0	0	0	0
2R	16573110	16574415	Gr57a	.	.	.	.	.	.	.	.	.	.	.	.	.	.	.	.	.	.	.	.	.	.	.	.	.	.	.	.	.	.	.	.	.	.	.	.	.	.	.	.	.	.	.	.	.	.
2R	17864167	17865462	Gr58c	17860876	17866772	ID_25013	5896	Duplication	CodingExon	1	0	1	0	0	0	1	0	0	0	1	0	0	0	0	0	0	0	0	0	0	0	0	0	0	0	0	0	0	0	0	0	0	0	0	0	0	0	0	0
2R	17864167	17865462	Gr58c	17863804	17865107	ID_25014	1303	Deletion	CodingExon	0	0	0	0	0	0	3	0	0	0	0	3	0	0	0	0	0	0	0	0	0	0	0	0	0	0	0	0	0	0	0	0	0	0	0	0	0	0	0	0
2R	17865720	17867182	Gr58b	17860876	17866772	ID_25013	5896	Duplication	CodingExon	1	0	1	0	0	0	1	0	0	0	1	0	0	0	0	0	0	0	0	0	0	0	0	0	0	0	0	0	0	0	0	0	0	0	0	0	0	0	0	0
2R	17865720	17867182	Gr58b	17865793	17865915	ID_25015	122	Deletion	CodingExon	0	0	0	0	0	0	1	0	1	0	0	0	0	0	0	0	0	0	0	0	0	0	0	0	0	0	0	0	0	0	0	0	0	0	0	0	0	1	0	0
2R	17865720	17867182	Gr58b	17866083	17866529	ID_25016	446	Duplication	CodingExon	0	0	0	0	0	0	2	2	0	0	0	0	0	1	1	0	0	0	0	0	0	0	0	0	0	0	0	0	0	0	0	0	0	0	0	0	0	0	0	0
2R	17865720	17867182	Gr58b	17866360	17866748	ID_25017	388	Deletion	CodingExon	0	0	0	0	0	0	1	0	0	0	0	1	0	0	0	0	0	0	0	0	0	0	0	0	0	0	0	0	0	0	0	0	0	0	0	0	0	0	0	0
2R	17867365	17868604	Gr58a	.	.	.	.	.	.	.	.	.	.	.	.	.	.	.	.	.	.	.	.	.	.	.	.	.	.	.	.	.	.	.	.	.	.	.	.	.	.	.	.	.	.	.	.	.	.
2R	18590200	18591291	Obp59a	.	.	.	.	.	.	.	.	.	.	.	.	.	.	.	.	.	.	.	.	.	.	.	.	.	.	.	.	.	.	.	.	.	.	.	.	.	.	.	.	.	.	.	.	.	.
2R	18592209	18593144	Obp58b	18592405	18592435	ID_25393	30	Deletion	Intronic	0	0	0	0	0	0	3	1	2	0	0	0	0	0	0	0	0	0	0	0	0	1	0	0	0	0	0	0	0	0	0	0	0	0	0	0	0	0	0	1
2R	18593377	18594183	Obp58c	.	.	.	.	.	.	.	.	.	.	.	.	.	.	.	.	.	.	.	.	.	.	.	.	.	.	.	.	.	.	.	.	.	.	.	.	.	.	.	.	.	.	.	.	.	.
2R	18594439	18595277	Obp58d	.	.	.	.	.	.	.	.	.	.	.	.	.	.	.	.	.	.	.	.	.	.	.	.	.	.	.	.	.	.	.	.	.	.	.	.	.	.	.	.	.	.	.	.	.	.
2R	18968084	18969248	Gr59a	18968631	18968664	ID_25577	33	Deletion	CodingExon	0	0	0	0	0	0	1	0	0	0	0	1	0	0	0	0	0	0	0	0	0	0	0	0	0	0	0	0	0	0	0	0	0	0	0	0	0	0	0	0
2R	18968084	18969248	Gr59a	18968949	18969112	ID_25578	163	Deletion	CodingExon	0	0	0	0	0	0	1	0	0	0	0	1	0	0	0	0	0	0	0	0	0	0	0	0	0	0	0	0	0	0	0	0	0	0	0	0	0	0	0	0
2R	18969726	18970889	Gr59b	.	.	.	.	.	.	.	.	.	.	.	.	.	.	.	.	.	.	.	.	.	.	.	.	.	.	.	.	.	.	.	.	.	.	.	.	.	.	.	.	.	.	.	.	.	.
2R	18990000	18991256	Gr59c	.	.	.	.	.	.	.	.	.	.	.	.	.	.	.	.	.	.	.	.	.	.	.	.	.	.	.	.	.	.	.	.	.	.	.	.	.	.	.	.	.	.	.	.	.	.
2R	18991464	18992692	Gr59d	18991756	18993134	ID_25591	1378	Deletion	CodingExon	0	0	0	0	0	0	2	0	0	1	1	0	0	0	0	0	0	0	0	0	0	0	0	0	0	0	0	0	0	0	0	0	0	0	0	0	0	0	0	0
2R	18991464	18992692	Gr59d	18992010	18992360	ID_25592	336	Deletion	CodingExon	0	0	0	0	0	0	1	0	0	0	0	1	0	0	0	0	0	0	0	0	0	0	0	0	0	0	0	0	0	0	0	0	0	0	0	0	0	0	0	0
2R	18991464	18992692	Gr59d	18992611	18992636	ID_25593	25	Deletion	CodingExon	0	0	0	0	0	0	1	0	0	0	0	1	0	0	0	0	0	0	0	0	0	0	0	0	0	0	0	0	0	0	0	0	0	0	0	0	0	0	0	0
2R	18991464	18992692	Gr59d	18992612	18992941	ID_25594	329	Deletion	CodingExon	0	0	0	0	0	0	2	0	0	0	1	1	0	0	0	0	0	0	0	0	0	0	0	0	0	0	0	0	0	0	0	0	0	0	0	0	0	0	0	0
2R	19327391	19328588	Or59a	19328453	19328659	ID_25837	206	Duplication	CodingExon	0	0	0	0	0	0	1	0	0	0	1	0	0	0	0	0	0	0	0	0	0	0	0	0	0	0	0	0	0	0	0	0	0	0	0	0	0	0	0	0
2R	19357688	19359298	Or59b	.	.	.	.	.	.	.	.	.	.	.	.	.	.	.	.	.	.	.	.	.	.	.	.	.	.	.	.	.	.	.	.	.	.	.	.	.	.	.	.	.	.	.	.	.	.
2R	19359823	19361276	Or59c	.	.	.	.	.	.	.	.	.	.	.	.	.	.	.	.	.	.	.	.	.	.	.	.	.	.	.	.	.	.	.	.	.	.	.	.	.	.	.	.	.	.	.	.	.	.
2R	19428577	19429902	Gr59e	.	.	.	.	.	.	.	.	.	.	.	.	.	.	.	.	.	.	.	.	.	.	.	.	.	.	.	.	.	.	.	.	.	.	.	.	.	.	.	.	.	.	.	.	.	.
2R	19430033	19431408	Gr59f	19430089	19430252	ID_25917	163	Deletion	CodingExon	0	0	0	0	0	0	1	0	1	0	0	0	0	0	0	0	0	0	0	0	0	0	0	0	0	0	0	0	0	0	0	0	0	0	0	0	0	0	1	0
2R	20136578	20138826	Ir60a	.	.	.	.	.	.	.	.	.	.	.	.	.	.	.	.	.	.	.	.	.	.	.	.	.	.	.	.	.	.	.	.	.	.	.	.	.	.	.	.	.	.	.	.	.	.
2R	20403208	20404981	Ir60b	20403090	20403545	ID_26276	455	Deletion	CodingExon	0	0	0	0	0	0	1	1	0	0	0	0	0	0	0	0	0	0	0	0	0	0	0	1	0	0	0	0	0	0	0	0	0	0	0	0	0	0	0	0
2R	20403208	20404981	Ir60b	20403508	20403632	ID_26277	124	Deletion	CodingExon	0	0	0	0	0	0	1	0	0	0	0	1	0	0	0	0	0	0	0	0	0	0	0	0	0	0	0	0	0	0	0	0	0	0	0	0	0	0	0	0
2R	20403208	20404981	Ir60b	20404512	20404654	ID_26278	142	Deletion	CodingExon	0	0	0	0	0	0	1	0	0	0	0	1	0	0	0	0	0	0	0	0	0	0	0	0	0	0	0	0	0	0	0	0	0	0	0	0	0	0	0	0
2R	20403208	20404981	Ir60b	20404854	20409230	ID_26279	4376	Deletion	CodingExon	0	0	0	1	1	0	1	0	0	0	1	0	0	0	0	0	0	0	0	0	0	0	0	0	0	0	0	0	0	0	0	0	0	0	0	0	0	0	0	0
2R	20405347	20406675	Ir60c	20404854	20409230	ID_26279	4376	Deletion	CodingExon	0	0	0	1	1	0	1	0	0	0	1	0	0	0	0	0	0	0	0	0	0	0	0	0	0	0	0	0	0	0	0	0	0	0	0	0	0	0	0	0
2R	20405347	20406675	Ir60c	20405592	20405626	ID_26281	34	Deletion	Intergenic	0	0	0	0	0	0	7	0	4	3	0	0	0	0	0	0	0	0	0	0	0	0	0	0	0	0	0	0	1	0	1	1	0	0	0	0	0	0	0	0
2R	20406946	20408670	Ir60d	20404854	20409230	ID_26279	4376	Deletion	CodingExon	0	0	0	1	1	0	1	0	0	0	1	0	0	0	0	0	0	0	0	0	0	0	0	0	0	0	0	0	0	0	0	0	0	0	0	0	0	0	0	0
2R	20406946	20408670	Ir60d	20408467	20408496	ID_26282	29	Deletion	CodingExon	0	0	0	0	0	0	12	6	1	2	2	1	0	0	0	1	0	0	1	0	0	0	1	0	1	1	1	0	0	0	0	0	0	0	0	1	0	0	0	0
2R	20406946	20408670	Ir60d	20408550	20408670	ID_26283	120	Deletion	CodingExon	0	0	0	0	0	0	1	0	1	0	0	0	0	0	0	0	0	0	0	0	0	0	0	0	0	0	0	0	0	0	0	0	0	0	0	0	1	0	0	0
2R	20408892	20409352	Ir60f	20404854	20409230	ID_26279	4376	Deletion	CodingExon	0	0	0	1	1	0	1	0	0	0	1	0	0	0	0	0	0	0	0	0	0	0	0	0	0	0	0	0	0	0	0	0	0	0	0	0	0	0	0	0
2R	20417077	20418795	Ir60e	20417334	20417376	ID_26284	42	Deletion	CodingExon	0	0	0	0	0	0	2	0	0	0	2	0	0	0	0	0	0	0	0	0	0	0	0	0	0	0	0	0	0	0	0	0	0	0	0	0	0	0	0	0
2R	20417077	20418795	Ir60e	20417334	20417376	ID_26284	42	Deletion	CodingExon	0	0	0	0	0	0	2	0	0	0	2	0	0	0	0	0	0	0	0	0	0	0	0	0	0	0	0	0	0	0	0	0	0	0	0	0	0	0	0	0
3L	841451	843701	Gr61a	.	.	.	.	.	.	.	.	.	.	.	.	.	.	.	.	.	.	.	.	.	.	.	.	.	.	.	.	.	.	.	.	.	.	.	.	.	.	.	.	.	.	.	.	.	.
3L	1529439	1531259	Ir62a	1530964	1531188	ID_27462	224	Deletion	CodingExon	0	0	0	0	0	0	1	0	0	0	1	0	0	0	0	0	0	0	0	0	0	0	0	0	0	0	0	0	0	0	0	0	0	0	0	0	0	0	0	0
3L	2961534	2963788	Or63a	2958373	2962351	ID_28343	3978	Duplication	CodingExon	1	1	0	0	0	0	2	0	0	2	0	0	0	0	0	0	0	0	0	0	0	0	0	0	0	0	0	0	0	0	0	0	0	0	0	0	0	0	0	0
3L	2961534	2963788	Or63a	2962578	2962608	ID_28344	30	Deletion	CodingExon	0	0	0	0	0	0	1	0	1	0	0	0	0	0	0	0	0	0	0	0	0	0	0	0	0	0	0	1	0	0	0	0	0	0	0	0	0	0	0	0
3L	3894999	3896603	Gr63a	3894651	3898435	ID_28933	3782	Duplication	CodingExon	1	0	1	0	0	0	1	0	1	0	0	0	0	0	0	0	0	0	0	0	0	0	0	0	0	0	0	0	0	1	0	0	0	0	0	0	0	0	0	0
3L	4026769	4028600	Gr64a	.	.	.	.	.	.	.	.	.	.	.	.	.	.	.	.	.	.	.	.	.	.	.	.	.	.	.	.	.	.	.	.	.	.	.	.	.	.	.	.	.	.	.	.	.	.
3L	4028605	4032032	Gr64b	.	.	.	.	.	.	.	.	.	.	.	.	.	.	.	.	.	.	.	.	.	.	.	.	.	.	.	.	.	.	.	.	.	.	.	.	.	.	.	.	.	.	.	.	.	.
3L	4028605	4032032	Gr64c	.	.	.	.	.	.	.	.	.	.	.	.	.	.	.	.	.	.	.	.	.	.	.	.	.	.	.	.	.	.	.	.	.	.	.	.	.	.	.	.	.	.	.	.	.	.
3L	4032062	4035703	Gr64d	.	.	.	.	.	.	.	.	.	.	.	.	.	.	.	.	.	.	.	.	.	.	.	.	.	.	.	.	.	.	.	.	.	.	.	.	.	.	.	.	.	.	.	.	.	.
3L	4032141	4035703	Gr64e	.	.	.	.	.	.	.	.	.	.	.	.	.	.	.	.	.	.	.	.	.	.	.	.	.	.	.	.	.	.	.	.	.	.	.	.	.	.	.	.	.	.	.	.	.	.
3L	4035799	4037575	Gr64f	.	.	.	.	.	.	.	.	.	.	.	.	.	.	.	.	.	.	.	.	.	.	.	.	.	.	.	.	.	.	.	.	.	.	.	.	.	.	.	.	.	.	.	.	.	.
3L	5371886	5375921	Ir64a	5374982	5375009	ID_29892	27	Deletion	CodingExon	0	0	0	0	0	0	5	1	0	1	3	0	0	0	0	1	0	0	0	0	0	0	0	0	0	0	0	0	0	0	0	0	0	0	0	0	0	0	0	0
3L	6313711	6315198	Or65a	6313714	6313944	ID_30459	230	Deletion	CodingExon	0	0	0	0	0	0	4	0	0	4	0	0	0	0	0	0	0	0	0	0	0	0	0	0	0	0	0	0	0	0	0	0	0	0	0	0	0	0	0	0
3L	6313711	6315198	Or65a	6313809	6315598	ID_30460	1789	Duplication	CodingExon	0	0	0	0	0	0	1	1	0	0	0	0	0	0	0	0	0	0	0	0	0	0	0	1	0	0	0	0	0	0	0	0	0	0	0	0	0	0	0	0
3L	6318712	6320149	Or65b	6319847	6321914	ID_30464	2067	Deletion	CodingExon	0	0	0	0	1	0	16	2	3	0	5	6	0	1	0	0	0	0	0	0	0	0	1	0	0	0	0	0	0	0	0	0	0	0	0	1	0	0	0	1
3L	6318712	6320149	Or65b	6319907	6321923	ID_30465	2016	Duplication	CodingExon	0	1	0	0	0	0	2	1	0	1	0	0	0	0	0	0	0	0	0	0	0	0	0	0	0	1	0	0	0	0	0	0	0	0	0	0	0	0	0	0
3L	6320708	6322169	Or65c	6319847	6321914	ID_30464	2067	Deletion	CodingExon	0	0	0	0	1	0	16	2	3	0	5	6	0	1	0	0	0	0	0	0	0	0	1	0	0	0	0	0	0	0	0	0	0	0	0	1	0	0	0	1
3L	6320708	6322169	Or65c	6319907	6321923	ID_30465	2016	Duplication	CodingExon	0	1	0	0	0	0	2	1	0	1	0	0	0	0	0	0	0	0	0	0	0	0	0	0	0	1	0	0	0	0	0	0	0	0	0	0	0	0	0	0
3L	8298436	8300080	Gr66a	.	.	.	.	.	.	.	.	.	.	.	.	.	.	.	.	.	.	.	.	.	.	.	.	.	.	.	.	.	.	.	.	.	.	.	.	.	.	.	.	.	.	.	.	.	.
3L	9522167	9524486	Or67a	9522432	9522785	ID_32278	353	Deletion	Intronic	0	0	0	0	0	0	1	1	0	0	0	0	0	0	0	0	0	0	0	0	0	0	0	0	1	0	0	0	0	0	0	0	0	0	0	0	0	0	0	0
3L	9522167	9524486	Or67a	9522761	9522803	ID_32279	42	Deletion	Intronic	0	0	0	0	0	0	2	0	0	2	0	0	0	0	0	0	0	0	0	0	0	0	0	0	0	0	0	0	0	0	0	0	0	0	0	0	0	0	0	0
3L	9522167	9524486	Or67a	9523744	9523772	ID_32280	28	Deletion	CodingExon	0	0	0	0	0	0	1	0	0	0	1	0	0	0	0	0	0	0	0	0	0	0	0	0	0	0	0	0	0	0	0	0	0	0	0	0	0	0	0	0
3L	9535345	9537099	Ir67a	.	.	.	.	.	.	.	.	.	.	.	.	.	.	.	.	.	.	.	.	.	.	.	.	.	.	.	.	.	.	.	.	.	.	.	.	.	.	.	.	.	.	.	.	.	.
3L	9620416	9622293	Or67b	.	.	.	.	.	.	.	.	.	.	.	.	.	.	.	.	.	.	.	.	.	.	.	.	.	.	.	.	.	.	.	.	.	.	.	.	.	.	.	.	.	.	.	.	.	.
3L	10236420	10237806	Or67c	10237353	10240548	ID_32752	3195	Duplication	CodingExon	0	0	1	0	0	0	1	0	1	0	0	0	0	0	0	0	0	0	0	0	0	0	0	0	0	0	0	0	0	0	0	0	0	0	1	0	0	0	0	0
3L	10266304	10267724	Or67d	10266690	10266737	ID_32767	47	Deletion	Intronic	0	0	0	0	0	0	1	0	0	0	1	0	0	0	0	0	0	0	0	0	0	0	0	0	0	0	0	0	0	0	0	0	0	0	0	0	0	0	0	0
3L	10422789	10425083	Ir67b	.	.	.	.	.	.	.	.	.	.	.	.	.	.	.	.	.	.	.	.	.	.	.	.	.	.	.	.	.	.	.	.	.	.	.	.	.	.	.	.	.	.	.	.	.	.
3L	10425484	10427205	Ir67c	.	.	.	.	.	.	.	.	.	.	.	.	.	.	.	.	.	.	.	.	.	.	.	.	.	.	.	.	.	.	.	.	.	.	.	.	.	.	.	.	.	.	.	.	.	.
3L	11226072	11229318	Ir68a	11229231	11229420	ID_33406	189	Deletion	5Exon	0	0	0	0	0	0	1	0	0	1	0	0	0	0	0	0	0	0	0	0	0	0	0	0	0	0	0	0	0	0	0	0	0	0	0	0	0	0	0	0
3L	11744405	11745574	Gr68a	11745266	11746843	ID_33788	1577	Duplication	CodingExon	0	0	0	0	0	0	3	0	0	3	0	0	0	0	0	0	0	0	0	0	0	0	0	0	0	0	0	0	0	0	0	0	0	0	0	0	0	0	0	0
3L	12118587	12120494	Ir68b	12119953	12119993	ID_34034	40	Deletion	CodingExon	0	0	0	0	0	0	1	0	0	0	1	0	0	0	0	0	0	0	0	0	0	0	0	0	0	0	0	0	0	0	0	0	0	0	0	0	0	0	0	0
3L	12389271	12390057	Obp69a	.	.	.	.	.	.	.	.	.	.	.	.	.	.	.	.	.	.	.	.	.	.	.	.	.	.	.	.	.	.	.	.	.	.	.	.	.	.	.	.	.	.	.	.	.	.
3L	12957460	12960833	Or69a	12958195	12958225	ID_34649	30	Deletion	CodingExon	0	0	0	0	0	0	2	0	0	0	0	2	0	0	0	0	0	0	0	0	0	0	0	0	0	0	0	0	0	0	0	0	0	0	0	0	0	0	0	0
3L	12957460	12960833	Or69a	12958810	12958863	ID_34650	53	Deletion	CodingExon	0	0	0	0	0	0	2	0	0	0	0	2	0	0	0	0	0	0	0	0	0	0	0	0	0	0	0	0	0	0	0	0	0	0	0	0	0	0	0	0
3L	12957460	12960833	Or69a	12959116	12959116	ID_34651	51	Insertion	Intronic	0	0	0	0	0	0	50	11	9	12	8	10	1	1	0	0	1	1	0	1	0	1	1	1	1	1	1	1	1	0	0	1	0	0	1	1	0	0	1	0
3L	12957460	12960833	Or69a	12959283	12959338	ID_34652	55	Deletion	Intronic	0	0	0	0	0	0	9	1	3	0	0	5	0	0	0	0	0	0	1	0	0	0	0	0	0	0	0	0	0	1	1	0	0	0	0	0	0	0	0	1
3L	12957460	12960833	Or69a	12959284	12959398	ID_34653	114	Deletion	Intronic	0	0	0	0	0	0	1	0	0	0	0	1	0	0	0	0	0	0	0	0	0	0	0	0	0	0	0	0	0	0	0	0	0	0	0	0	0	0	0	0
3L	12957460	12960833	Or69a	12959745	12959979	ID_34654	234	Deletion	CodingExon	0	0	0	0	0	0	1	0	0	0	0	1	0	0	0	0	0	0	0	0	0	0	0	0	0	0	0	0	0	0	0	0	0	0	0	0	0	0	0	0
3L	12957460	12960833	Or69a	12959906	12959951	ID_34655	45	Deletion	CodingExon	0	0	0	0	0	0	2	0	0	2	0	0	0	0	0	0	0	0	0	0	0	0	0	0	0	0	0	0	0	0	0	0	0	0	0	0	0	0	0	0
3L	12957460	12960833	Or69a	12960286	12960317	ID_34656	31	Deletion	CodingExon	0	0	0	0	0	0	8	1	5	1	1	0	0	0	0	0	0	0	0	0	1	0	0	0	0	0	0	0	0	0	0	0	0	0	0	1	0	0	1	0
3L	12957460	12960833	Or69a	12960791	12960873	ID_34657	82	Deletion	CodingExon	0	0	0	0	0	0	1	0	0	1	0	0	0	0	0	0	0	0	0	0	0	0	0	0	0	0	0	0	0	0	0	0	0	0	0	0	0	0	0	0
3L	15070007	15071547	Or71a	.	.	.	.	.	.	.	.	.	.	.	.	.	.	.	.	.	.	.	.	.	.	.	.	.	.	.	.	.	.	.	.	.	.	.	.	.	.	.	.	.	.	.	.	.	.
3L	17320833	17322269	Or74a	.	.	.	.	.	.	.	.	.	.	.	.	.	.	.	.	.	.	.	.	.	.	.	.	.	.	.	.	.	.	.	.	.	.	.	.	.	.	.	.	.	.	.	.	.	.
3L	17808762	17811021	Ir75a	.	.	.	.	.	.	.	.	.	.	.	.	.	.	.	.	.	.	.	.	.	.	.	.	.	.	.	.	.	.	.	.	.	.	.	.	.	.	.	.	.	.	.	.	.	.
3L	17811173	17813293	Ir75b	17812168	17814327	ID_37876	2159	Duplication	CodingExon	0	1	0	0	0	0	2	2	0	0	0	0	0	0	0	0	0	0	1	0	0	1	0	0	0	0	0	0	0	0	0	0	0	0	0	0	0	0	0	0
3L	17813593	17815934	Ir75c	17812168	17814327	ID_37876	2159	Duplication	CodingExon	0	1	0	0	0	0	2	2	0	0	0	0	0	0	0	0	0	0	1	0	0	1	0	0	0	0	0	0	0	0	0	0	0	0	0	0	0	0	0	0
3L	18901360	18904282	Ir75d	.	.	.	.	.	.	.	.	.	.	.	.	.	.	.	.	.	.	.	.	.	.	.	.	.	.	.	.	.	.	.	.	.	.	.	.	.	.	.	.	.	.	.	.	.	.
3L	19597498	19599190	lush	19598695	19598730	ID_39241	35	Deletion	Intronic	0	0	0	0	0	0	50	10	11	6	15	8	0	1	1	0	1	1	0	0	1	0	1	1	1	1	1	0	1	0	0	1	0	0	1	1	0	1	0	1
3L	19597498	19599190	lush	19598696	19598830	ID_39242	134	Deletion	Intronic	0	0	0	0	0	0	2	0	0	0	0	2	0	0	0	0	0	0	0	0	0	0	0	0	0	0	0	0	0	0	0	0	0	0	0	0	0	0	0	0
3L	19792378	19796527	Ir76a	19787692	19793926	ID_39307	6234	Duplication	CodingExon	1	1	0	0	0	0	5	0	0	5	0	0	0	0	0	0	0	0	0	0	0	0	0	0	0	0	0	0	0	0	0	0	0	0	0	0	0	0	0	0
3L	19792378	19796527	Ir76a	19792556	19792556	ID_39309	27	Insertion	CodingExon	0	0	0	0	0	0	5	1	0	3	0	1	0	0	0	0	0	0	1	0	0	0	0	0	0	0	0	0	0	0	0	0	0	0	0	0	0	0	0	0
3L	19792378	19796527	Ir76a	19795582	19795628	ID_39310	46	Deletion	CodingExon	0	0	0	0	0	0	1	0	0	0	1	0	0	0	0	0	0	0	0	0	0	0	0	0	0	0	0	0	0	0	0	0	0	0	0	0	0	0	0	0
3L	20101584	20104634	Ir76b	.	.	.	.	.	.	.	.	.	.	.	.	.	.	.	.	.	.	.	.	.	.	.	.	.	.	.	.	.	.	.	.	.	.	.	.	.	.	.	.	.	.	.	.	.	.
3L	20730669	20732530	Gr77a	.	.	.	.	.	.	.	.	.	.	.	.	.	.	.	.	.	.	.	.	.	.	.	.	.	.	.	.	.	.	.	.	.	.	.	.	.	.	.	.	.	.	.	.	.	.
3R	82694	84166	Or82a	83173	83428	ID_41698	255	Deletion	CodingExon	0	0	0	0	0	0	2	2	0	0	0	0	0	1	0	0	0	0	0	0	0	0	0	0	1	0	0	0	0	0	0	0	0	0	0	0	0	0	0	0
3R	1223365	1224918	Or83a	1223790	1224375	ID_42205	585	Deletion	CodingExon	0	0	0	0	0	0	1	0	0	0	0	1	0	0	0	0	0	0	0	0	0	0	0	0	0	0	0	0	0	0	0	0	0	0	0	0	0	0	0	0
3R	1232905	1238128	Orco	1231643	1232917	ID_42210	1274	Duplication	3Exon	0	0	0	0	0	0	2	0	0	2	0	0	0	0	0	0	0	0	0	0	0	0	0	0	0	0	0	0	0	0	0	0	0	0	0	0	0	0	0	0
3R	1232905	1238128	Orco	1237799	1238031	ID_42211	232	Deletion	Intronic	0	0	0	0	0	0	3	0	0	0	2	1	0	0	0	0	0	0	0	0	0	0	0	0	0	0	0	0	0	0	0	0	0	0	0	0	0	0	0	0
3R	1797877	1800967	Obp83a	1798466	1798505	ID_42430	39	Deletion	Intronic	0	0	0	0	0	0	2	0	0	0	0	2	0	0	0	0	0	0	0	0	0	0	0	0	0	0	0	0	0	0	0	0	0	0	0	0	0	0	0	0
3R	1797877	1800967	Obp83a	1800483	1800524	ID_42431	41	Deletion	Intronic	0	0	0	0	0	0	1	0	1	0	0	0	0	0	0	0	0	0	0	0	0	0	0	0	0	0	0	0	0	0	0	0	1	0	0	0	0	0	0	0
3R	1801899	1802539	Obp83b	.	.	.	.	.	.	.	.	.	.	.	.	.	.	.	.	.	.	.	.	.	.	.	.	.	.	.	.	.	.	.	.	.	.	.	.	.	.	.	.	.	.	.	.	.	.
3R	1902526	1904005	Or83c	1902956	1903334	ID_42492	378	Deletion	CodingExon	0	0	0	0	0	0	1	0	0	0	1	0	0	0	0	0	0	0	0	0	0	0	0	0	0	0	0	0	0	0	0	0	0	0	0	0	0	0	0	0
3R	1902526	1904005	Or83c	1903143	1903334	ID_42493	191	Deletion	CodingExon	0	0	0	0	0	0	1	0	0	0	1	0	0	0	0	0	0	0	0	0	0	0	0	0	0	0	0	0	0	0	0	0	0	0	0	0	0	0	0	0
3R	1933856	1935455	Obp83cd	.	.	.	.	.	.	.	.	.	.	.	.	.	.	.	.	.	.	.	.	.	.	.	.	.	.	.	.	.	.	.	.	.	.	.	.	.	.	.	.	.	.	.	.	.	.
3R	1935364	1936756	Obp83ef	1936217	1936351	ID_42499	134	Deletion	Intronic	0	0	0	0	0	0	9	1	0	3	4	1	0	1	0	0	0	0	0	0	0	0	0	0	0	0	0	0	0	0	0	0	0	0	0	0	0	0	0	0
3R	1937393	1938024	Obp83g	.	.	.	.	.	.	.	.	.	.	.	.	.	.	.	.	.	.	.	.	.	.	.	.	.	.	.	.	.	.	.	.	.	.	.	.	.	.	.	.	.	.	.	.	.	.
3R	3076447	3077679	Obp84a	.	.	.	.	.	.	.	.	.	.	.	.	.	.	.	.	.	.	.	.	.	.	.	.	.	.	.	.	.	.	.	.	.	.	.	.	.	.	.	.	.	.	.	.	.	.
3R	3232591	3235106	Ir84a	.	.	.	.	.	.	.	.	.	.	.	.	.	.	.	.	.	.	.	.	.	.	.	.	.	.	.	.	.	.	.	.	.	.	.	.	.	.	.	.	.	.	.	.	.	.
3R	4147469	4148776	Or85a	4147985	4148049	ID_43658	64	Deletion	CodingExon	0	0	0	0	0	0	3	3	0	0	0	0	0	1	0	0	0	0	0	0	1	0	0	0	1	0	0	0	0	0	0	0	0	0	0	0	0	0	0	0
3R	4245544	4246319	Obp85a	.	.	.	.	.	.	.	.	.	.	.	.	.	.	.	.	.	.	.	.	.	.	.	.	.	.	.	.	.	.	.	.	.	.	.	.	.	.	.	.	.	.	.	.	.	.
3R	4335799	4337080	Or85b	4337044	4337102	ID_43732	58	Deletion	CodingExon	0	0	0	0	0	0	1	0	1	0	0	0	0	0	0	0	0	0	0	0	0	0	0	0	0	0	0	0	0	0	0	0	0	0	0	0	0	0	0	0
3R	4337456	4338744	Or85c	.	.	.	.	.	.	.	.	.	.	.	.	.	.	.	.	.	.	.	.	.	.	.	.	.	.	.	.	.	.	.	.	.	.	.	.	.	.	.	.	.	.	.	.	.	.
3R	4378330	4379690	Or85d	.	.	.	.	.	.	.	.	.	.	.	.	.	.	.	.	.	.	.	.	.	.	.	.	.	.	.	.	.	.	.	.	.	.	.	.	.	.	.	.	.	.	.	.	.	.
3R	4620406	4622688	Ir85a	.	.	.	.	.	.	.	.	.	.	.	.	.	.	.	.	.	.	.	.	.	.	.	.	.	.	.	.	.	.	.	.	.	.	.	.	.	.	.	.	.	.	.	.	.	.
3R	5223912	5225273	Or85f	.	.	.	.	.	.	.	.	.	.	.	.	.	.	.	.	.	.	.	.	.	.	.	.	.	.	.	.	.	.	.	.	.	.	.	.	.	.	.	.	.	.	.	.	.	.
3R	5821266	5822511	Gr85a	5822074	5822363	ID_44440	289	Deletion	CodingExon	0	0	0	0	0	0	4	1	1	0	2	0	0	0	0	0	0	0	0	0	1	0	0	0	0	0	0	0	0	0	0	0	0	0	0	0	0	0	0	0
3R	9246001	9248862	Ir87a	9246725	9246768	ID_46286	43	Deletion	CodingExon	0	0	0	0	0	0	4	0	0	0	0	4	0	0	0	0	0	0	0	0	0	0	0	0	0	0	0	0	0	0	0	0	0	0	0	0	0	0	0	0
3R	9935167	9936545	Or88a	9934928	9935212	ID_46692	284	Deletion	CodingExon	0	0	0	0	0	0	1	0	0	0	1	0	0	0	0	0	0	0	0	0	0	0	0	0	0	0	0	0	0	0	0	0	0	0	0	0	0	0	0	0
3R	12323539	12324681	Gr89a	.	.	.	.	.	.	.	.	.	.	.	.	.	.	.	.	.	.	.	.	.	.	.	.	.	.	.	.	.	.	.	.	.	.	.	.	.	.	.	.	.	.	.	.	.	.
3R	15946782	15947999	Gr92a	15946604	15947098	ID_50345	494	Deletion	CodingExon	0	0	0	0	0	0	1	1	0	0	0	0	0	0	0	0	1	0	0	0	0	0	0	0	0	0	0	0	0	0	0	0	0	0	0	0	0	0	0	0
3R	15946782	15947999	Gr92a	15947563	15947875	ID_50346	312	Deletion	CodingExon	0	0	0	0	0	0	2	0	0	0	0	2	0	0	0	0	0	0	0	0	0	0	0	0	0	0	0	0	0	0	0	0	0	0	0	0	0	0	0	0
3R	16164695	16169624	Ir92a	16168892	16169018	ID_50507	126	Deletion	Intronic	0	0	0	0	0	0	1	0	1	0	0	0	0	0	0	0	0	0	0	0	0	0	0	0	0	0	0	0	0	0	0	0	0	0	0	0	0	0	0	0
3R	16330510	16331908	Or92a	.	.	.	.	.	.	.	.	.	.	.	.	.	.	.	.	.	.	.	.	.	.	.	.	.	.	.	.	.	.	.	.	.	.	.	.	.	.	.	.	.	.	.	.	.	.
3R	16677431	16685667	Ir93a	16677849	16688152	ID_50858	10296	Duplication	CodingExon	1	1	0	0	0	0	1	0	1	0	0	0	0	0	0	0	0	0	0	0	0	0	0	0	0	0	0	0	0	1	0	0	0	0	0	0	0	0	0	0
3R	16954672	16955439	Obp93a	.	.	.	.	.	.	.	.	.	.	.	.	.	.	.	.	.	.	.	.	.	.	.	.	.	.	.	.	.	.	.	.	.	.	.	.	.	.	.	.	.	.	.	.	.	.
3R	17658225	17659735	Gr93a	17659728	17659772	ID_51503	44	Deletion	CodingExon	0	0	0	0	0	0	8	6	0	0	2	0	1	0	0	1	1	0	0	1	0	0	0	0	1	0	1	0	0	0	0	0	0	0	0	0	0	0	0	0
3R	17668243	17669487	Gr93b	.	.	.	.	.	.	.	.	.	.	.	.	.	.	.	.	.	.	.	.	.	.	.	.	.	.	.	.	.	.	.	.	.	.	.	.	.	.	.	.	.	.	.	.	.	.
3R	17669736	17670987	Gr93c	.	.	.	.	.	.	.	.	.	.	.	.	.	.	.	.	.	.	.	.	.	.	.	.	.	.	.	.	.	.	.	.	.	.	.	.	.	.	.	.	.	.	.	.	.	.
3R	17671176	17672381	Gr93d	17671259	17671259	ID_51507	25	Insertion	CodingExon	0	0	0	0	0	0	1	0	0	0	0	1	0	0	0	0	0	0	0	0	0	0	0	0	0	0	0	0	0	0	0	0	0	0	0	0	0	0	0	0
3R	17671176	17672381	Gr93d	17671380	17671783	ID_51508	403	Duplication	CodingExon	0	0	0	0	0	0	1	0	0	0	1	0	0	0	0	0	0	0	0	0	0	0	0	0	0	0	0	0	0	0	0	0	0	0	0	0	0	0	0	0
3R	17671176	17672381	Gr93d	17671400	17671475	ID_51509	75	Deletion	CodingExon	0	0	0	0	0	0	2	0	0	0	1	1	0	0	0	0	0	0	0	0	0	0	0	0	0	0	0	0	0	0	0	0	0	0	0	0	0	0	0	0
3R	17671176	17672381	Gr93d	17671624	17671805	ID_51510	181	Deletion	CodingExon	0	0	0	0	0	0	18	6	0	0	5	7	1	0	0	1	1	1	0	1	0	0	0	0	1	0	0	0	0	0	0	0	0	0	0	0	0	0	0	0
3R	17671176	17672381	Gr93d	17671647	17671674	ID_51511	27	Deletion	CodingExon	0	0	0	0	0	0	1	1	0	0	0	0	0	0	0	1	0	0	0	0	0	0	0	0	0	0	0	0	0	0	0	0	0	0	0	0	0	0	0	0
3R	17671176	17672381	Gr93d	17671663	17671781	ID_51512	118	Deletion	CodingExon	0	0	0	0	0	0	9	3	0	0	3	3	1	0	0	0	1	0	0	0	0	0	0	0	1	0	0	0	0	0	0	0	0	0	0	0	0	0	0	0
3R	17671176	17672381	Gr93d	17672234	17672279	ID_51513	45	Deletion	CodingExon	0	0	0	0	0	0	1	0	0	0	0	1	0	0	0	0	0	0	0	0	0	0	0	0	0	0	0	0	0	0	0	0	0	0	0	0	0	0	0	0
3R	17939149	17940936	Ir94a	17940309	17940409	ID_51677	100	Deletion	CodingExon	0	0	0	0	0	0	3	2	0	0	1	0	0	0	0	0	0	0	1	0	0	1	0	0	0	0	0	0	0	0	0	0	0	0	0	0	0	0	0	0
3R	17941193	17942971	Ir94b	17942174	17942491	ID_51678	317	Deletion	CodingExon	0	0	0	0	0	0	7	1	3	2	0	1	0	0	0	0	0	0	0	1	0	0	0	0	0	0	0	1	1	1	0	0	0	0	0	0	0	0	0	0
3R	17941193	17942971	Ir94b	17942477	17942555	ID_51679	78	Deletion	CodingExon	0	0	0	0	0	0	1	0	0	0	1	0	0	0	0	0	0	0	0	0	0	0	0	0	0	0	0	0	0	0	0	0	0	0	0	0	0	0	0	0
3R	17941193	17942971	Ir94b	17942867	17942898	ID_51680	31	Deletion	CodingExon	0	0	0	0	0	0	1	0	0	0	0	1	0	0	0	0	0	0	0	0	0	0	0	0	0	0	0	0	0	0	0	0	0	0	0	0	0	0	0	0
3R	17943362	17945176	Ir94c	.	.	.	.	.	.	.	.	.	.	.	.	.	.	.	.	.	.	.	.	.	.	.	.	.	.	.	.	.	.	.	.	.	.	.	.	.	.	.	.	.	.	.	.	.	.
3R	18813003	18814225	Or94a	18813294	18813931	ID_52162	637	Deletion	CodingExon	0	0	0	0	0	0	1	0	1	0	0	0	0	0	0	0	0	0	0	0	0	0	0	0	0	0	0	0	0	0	0	0	0	0	0	0	0	0	0	0
3R	18815017	18816290	Or94b	18815491	18815620	ID_52163	129	Deletion	CodingExon	0	0	0	0	0	0	1	0	1	0	0	0	0	0	0	0	0	0	0	0	0	0	0	0	0	0	0	0	0	0	0	0	0	1	0	0	0	0	0	0
3R	18815017	18816290	Or94b	18816124	18816326	ID_52164	202	Deletion	CodingExon	0	0	0	0	0	0	5	0	3	1	1	0	0	0	0	0	0	0	0	0	0	0	0	0	0	0	0	1	1	1	0	0	0	0	0	0	0	0	0	0
3R	18877411	18878625	Gr94a	18877371	18877435	ID_52204	64	Deletion	CodingExon	0	0	0	0	0	0	1	0	1	0	0	0	0	0	0	0	0	0	0	0	0	0	0	0	0	0	0	0	0	0	0	0	1	0	0	0	0	0	0	0
3R	19228530	19230861	Ir94d	.	.	.	.	.	.	.	.	.	.	.	.	.	.	.	.	.	.	.	.	.	.	.	.	.	.	.	.	.	.	.	.	.	.	.	.	.	.	.	.	.	.	.	.	.	.
3R	19231231	19233124	Ir94e	.	.	.	.	.	.	.	.	.	.	.	.	.	.	.	.	.	.	.	.	.	.	.	.	.	.	.	.	.	.	.	.	.	.	.	.	.	.	.	.	.	.	.	.	.	.
3R	19307587	19309263	Ir94f	.	.	.	.	.	.	.	.	.	.	.	.	.	.	.	.	.	.	.	.	.	.	.	.	.	.	.	.	.	.	.	.	.	.	.	.	.	.	.	.	.	.	.	.	.	.
3R	19309585	19311222	Ir94g	19309834	19310113	ID_52445	279	Duplication	CodingExon	0	0	0	0	0	0	1	0	0	0	1	0	0	0	0	0	0	0	0	0	0	0	0	0	0	0	0	0	0	0	0	0	0	0	0	0	0	0	0	0
3R	19313223	19314902	Ir94h	19314548	19314675	ID_52446	127	Deletion	CodingExon	0	0	0	0	0	0	2	2	0	0	0	0	0	1	0	0	0	0	0	0	1	0	0	0	0	0	0	0	0	0	0	0	0	0	0	0	0	0	0	0
3R	22790846	22792207	Gr97a	.	.	.	.	.	.	.	.	.	.	.	.	.	.	.	.	.	.	.	.	.	.	.	.	.	.	.	.	.	.	.	.	.	.	.	.	.	.	.	.	.	.	.	.	.	.
3R	23313649	23315690	Gr98a	.	.	.	.	.	.	.	.	.	.	.	.	.	.	.	.	.	.	.	.	.	.	.	.	.	.	.	.	.	.	.	.	.	.	.	.	.	.	.	.	.	.	.	.	.	.
3R	23368219	23369610	Gr98b	.	.	.	.	.	.	.	.	.	.	.	.	.	.	.	.	.	.	.	.	.	.	.	.	.	.	.	.	.	.	.	.	.	.	.	.	.	.	.	.	.	.	.	.	.	.
3R	23370165	23371558	Gr98c	23370692	23370981	ID_54848	289	Deletion	CodingExon	0	0	0	0	0	0	9	0	1	8	0	0	0	0	0	0	0	0	0	0	0	0	0	0	0	0	0	0	0	0	0	0	0	0	0	0	0	0	0	0
3R	23370165	23371558	Gr98c	23371507	23371563	ID_54849	56	Deletion	CodingExon	0	0	0	0	0	0	1	0	0	0	0	1	0	0	0	0	0	0	0	0	0	0	0	0	0	0	0	0	0	0	0	0	0	0	0	0	0	0	0	0
3R	23370165	23371558	Gr98c	23371507	23371600	ID_54850	93	Deletion	CodingExon	0	0	0	0	0	0	1	0	0	0	0	1	0	0	0	0	0	0	0	0	0	0	0	0	0	0	0	0	0	0	0	0	0	0	0	0	0	0	0	0
3R	23371774	23373184	Gr98d	23371873	23371938	ID_54852	65	Deletion	CodingExon	0	0	0	0	0	0	3	3	0	0	0	0	0	0	0	1	0	0	1	0	0	0	0	0	0	0	1	0	0	0	0	0	0	0	0	0	0	0	0	0
3R	23671672	23672982	Or98a	.	.	.	.	.	.	.	.	.	.	.	.	.	.	.	.	.	.	.	.	.	.	.	.	.	.	.	.	.	.	.	.	.	.	.	.	.	.	.	.	.	.	.	.	.	.
3R	24177964	24179224	Or98b	24178139	24178573	ID_55304	434	Deletion	CodingExon	0	0	0	0	0	0	37	13	10	12	2	0	1	1	1	0	1	1	1	1	1	0	1	1	1	1	1	1	0	1	0	0	0	0	1	1	0	1	1	1
3R	24177964	24179224	Or98b	24178270	24178346	ID_55305	76	Deletion	CodingExon	0	0	0	0	0	0	1	0	1	0	0	0	0	0	0	0	0	0	0	0	0	0	0	0	0	0	0	0	0	0	0	0	0	0	0	0	1	0	0	0
3R	24177964	24179224	Or98b	24178286	24178573	ID_55306	287	Deletion	CodingExon	0	0	0	0	0	0	31	12	9	10	0	0	1	1	0	0	1	1	1	1	1	0	1	1	1	1	1	0	0	1	0	0	0	0	1	1	0	1	1	1
3R	25497379	25498056	Obp99a	.	.	.	.	.	.	.	.	.	.	.	.	.	.	.	.	.	.	.	.	.	.	.	.	.	.	.	.	.	.	.	.	.	.	.	.	.	.	.	.	.	.	.	.	.	.
3R	25511458	25515033	Obp99c	25512589	25512589	ID_56123	30	Insertion	Intronic	0	0	0	0	0	0	1	0	0	0	0	1	0	0	0	0	0	0	0	0	0	0	0	0	0	0	0	0	0	0	0	0	0	0	0	0	0	0	0	0
3R	25540234	25540690	Obp99d	25540600	25540741	ID_56134	141	Deletion	CodingExon	0	0	0	0	0	0	1	1	0	0	0	0	0	1	0	0	0	0	0	0	0	0	0	0	0	0	0	0	0	0	0	0	0	0	0	0	0	0	0	0
3R	25541976	25542618	Obp99b	25541340	25545769	ID_56136	4429	Duplication	CodingExon	1	0	0	0	0	0	3	0	0	3	0	0	0	0	0	0	0	0	0	0	0	0	0	0	0	0	0	0	0	0	0	0	0	0	0	0	0	0	0	0
3R	27626685	27628496	Ir100a	.	.	.	.	.	.	.	.	.	.	.	.	.	.	.	.	.	.	.	.	.	.	.	.	.	.	.	.	.	.	.	.	.	.	.	.	.	.	.	.	.	.	.	.	.	.
X	209156	210599	Or1a	.	.	.	.	.	.	.	.	.	.	.	.	.	.	.	.	.	.	.	.	.	.	.	.	.	.	.	.	.	.	.	.	.	.	.	.	.	.	.	.	.	.	.	.	.	.
X	1346463	1348210	Gr2a	.	.	.	.	.	.	.	.	.	.	.	.	.	.	.	.	.	.	.	.	.	.	.	.	.	.	.	.	.	.	.	.	.	.	.	.	.	.	.	.	.	.	.	.	.	.
X	2140264	2141600	Or2a	2140474	2140520	ID_58517	46	Deletion	CodingExon	0	0	0	0	0	0	1	0	1	0	0	0	0	0	0	0	0	0	0	0	0	0	0	0	0	0	0	0	0	0	0	0	0	0	0	0	0	1	0	0
X	5574650	5576521	Gr5a	.	.	.	.	.	.	.	.	.	.	.	.	.	.	.	.	.	.	.	.	.	.	.	.	.	.	.	.	.	.	.	.	.	.	.	.	.	.	.	.	.	.	.	.	.	.
X	7659015	7660859	Ir7a	.	.	.	.	.	.	.	.	.	.	.	.	.	.	.	.	.	.	.	.	.	.	.	.	.	.	.	.	.	.	.	.	.	.	.	.	.	.	.	.	.	.	.	.	.	.
X	7758981	7761001	Ir7b	7758972	7759006	ID_60912	34	Deletion	CodingExon	0	0	0	0	0	0	1	0	0	0	0	1	0	0	0	0	0	0	0	0	0	0	0	0	0	0	0	0	0	0	0	0	0	0	0	0	0	0	0	0
X	7768427	7770880	Ir7c	.	.	.	.	.	.	.	.	.	.	.	.	.	.	.	.	.	.	.	.	.	.	.	.	.	.	.	.	.	.	.	.	.	.	.	.	.	.	.	.	.	.	.	.	.	.
X	7770996	7772869	Ir7d	7772795	7772908	ID_60915	113	Deletion	CodingExon	0	0	0	0	0	0	1	1	0	0	0	0	0	0	0	0	0	0	0	0	0	0	0	0	0	1	0	0	0	0	0	0	0	0	0	0	0	0	0	0
X	7773833	7775712	Ir7e	.	.	.	.	.	.	.	.	.	.	.	.	.	.	.	.	.	.	.	.	.	.	.	.	.	.	.	.	.	.	.	.	.	.	.	.	.	.	.	.	.	.	.	.	.	.
X	7775972	7778059	Ir7f	7777138	7777167	ID_60918	29	Deletion	CodingExon	0	0	0	0	0	0	1	0	1	0	0	0	0	0	0	0	0	0	0	0	0	0	0	0	0	0	0	0	0	0	0	0	0	0	0	0	0	0	0	0
X	7778693	7781009	Ir7g	.	.	.	.	.	.	.	.	.	.	.	.	.	.	.	.	.	.	.	.	.	.	.	.	.	.	.	.	.	.	.	.	.	.	.	.	.	.	.	.	.	.	.	.	.	.
X	8058299	8059741	Or7a	8054169	8058481	ID_61016	4312	Duplication	CodingExon	1	0	1	0	0	0	1	0	1	0	0	0	0	0	0	0	0	0	0	0	0	0	0	0	0	0	0	0	0	0	0	0	0	0	0	0	0	0	0	0
X	9108909	9109732	Obp8a	9109058	9109088	ID_61596	30	Deletion	Intronic	0	0	0	0	0	0	4	0	0	0	0	4	0	0	0	0	0	0	0	0	0	0	0	0	0	0	0	0	0	0	0	0	0	0	0	0	0	0	0	0
X	9108909	9109732	Obp8a	9109256	9109369	ID_61597	113	Deletion	CodingExon	0	0	0	0	0	0	1	0	0	0	1	0	0	0	0	0	0	0	0	0	0	0	0	0	0	0	0	0	0	0	0	0	0	0	0	0	0	0	0	0
X	9108909	9109732	Obp8a	9109265	9109331	ID_61598	65	Deletion	CodingExon	0	0	0	0	0	0	1	0	0	0	1	0	0	0	0	0	0	0	0	0	0	0	0	0	0	0	0	0	0	0	0	0	0	0	0	0	0	0	0	0
X	9121170	9122860	Gr8a	.	.	.	.	.	.	.	.	.	.	.	.	.	.	.	.	.	.	.	.	.	.	.	.	.	.	.	.	.	.	.	.	.	.	.	.	.	.	.	.	.	.	.	.	.	.
X	9126759	9130618	Ir8a	.	.	.	.	.	.	.	.	.	.	.	.	.	.	.	.	.	.	.	.	.	.	.	.	.	.	.	.	.	.	.	.	.	.	.	.	.	.	.	.	.	.	.	.	.	.
X	9955660	9956818	Gr9a	.	.	.	.	.	.	.	.	.	.	.	.	.	.	.	.	.	.	.	.	.	.	.	.	.	.	.	.	.	.	.	.	.	.	.	.	.	.	.	.	.	.	.	.	.	.
X	10352219	10353709	Or9a	.	.	.	.	.	.	.	.	.	.	.	.	.	.	.	.	.	.	.	.	.	.	.	.	.	.	.	.	.	.	.	.	.	.	.	.	.	.	.	.	.	.	.	.	.	.
X	11202566	11205241	Ir10a	11203015	11203015	ID_62663	31	Insertion	CodingExon	0	0	0	0	0	0	83	15	19	19	17	13	1	1	1	1	1	1	1	1	1	1	1	1	1	1	1	1	1	1	1	1	1	1	1	1	1	1	1	1
X	11305816	11307223	Gr10b	11304706	11311980	ID_62691	7274	Duplication	CodingExon	1	0	0	0	0	0	1	0	0	1	0	0	0	0	0	0	0	0	0	0	0	0	0	0	0	0	0	0	0	0	0	0	0	0	0	0	0	0	0	0
X	11307500	11309866	Gr10a	11304706	11311980	ID_62691	7274	Duplication	CodingExon	1	0	0	0	0	0	1	0	0	1	0	0	0	0	0	0	0	0	0	0	0	0	0	0	0	0	0	0	0	0	0	0	0	0	0	0	0	0	0	0
X	11307500	11309866	Gr10a	11308385	11308526	ID_62696	141	Deletion	Intronic	0	0	0	0	0	0	1	0	0	0	0	1	0	0	0	0	0	0	0	0	0	0	0	0	0	0	0	0	0	0	0	0	0	0	0	0	0	0	0	0
X	11309613	11311455	Or10a	11304706	11311980	ID_62691	7274	Duplication	CodingExon	1	0	0	0	0	0	1	0	0	1	0	0	0	0	0	0	0	0	0	0	0	0	0	0	0	0	0	0	0	0	0	0	0	0	0	0	0	0	0	0
X	12269629	12271788	Ir11a	12271286	12271286	ID_63094	32	Insertion	Intronic	0	0	0	0	0	0	2	0	0	0	0	2	0	0	0	0	0	0	0	0	0	0	0	0	0	0	0	0	0	0	0	0	0	0	0	0	0	0	0	0
X	15868458	15870739	Or13a	15869553	15869843	ID_64825	290	Deletion	Intronic	0	0	0	0	0	0	1	0	1	0	0	0	0	0	0	0	0	0	0	0	0	0	0	0	0	0	0	0	0	0	0	0	0	0	0	0	0	0	0	1
X	15868458	15870739	Or13a	15869602	15870033	ID_64826	431	Deletion	Intronic	0	0	0	0	0	0	1	0	0	0	0	1	0	0	0	0	0	0	0	0	0	0	0	0	0	0	0	0	0	0	0	0	0	0	0	0	0	0	0	0
X	15868458	15870739	Or13a	15869635	15869834	ID_64827	199	Deletion	Intronic	0	0	0	0	0	0	7	1	4	0	1	1	0	0	0	0	1	0	0	0	0	0	0	0	0	0	0	0	0	1	0	0	0	0	0	0	1	0	0	0
X	15868458	15870739	Or13a	15869639	15869667	ID_64828	28	Deletion	Intronic	0	0	0	0	0	0	1	0	0	0	0	1	0	0	0	0	0	0	0	0	0	0	0	0	0	0	0	0	0	0	0	0	0	0	0	0	0	0	0	0
X	19029114	19029901	Obp18a	.	.	.	.	.	.	.	.	.	.	.	.	.	.	.	.	.	.	.	.	.	.	.	.	.	.	.	.	.	.	.	.	.	.	.	.	.	.	.	.	.	.	.	.	.	.
X	19988431	19989800	Or19b	.	.	.	.	.	.	.	.	.	.	.	.	.	.	.	.	.	.	.	.	.	.	.	.	.	.	.	.	.	.	.	.	.	.	.	.	.	.	.	.	.	.	.	.	.	.
X	20035852	20037221	Or19a	20036340	20036424	ID_66706	84	Deletion	Intronic	0	0	0	0	0	0	4	0	0	0	0	4	0	0	0	0	0	0	0	0	0	0	0	0	0	0	0	0	0	0	0	0	0	0	0	0	0	0	0	0
X	20286771	20287548	Obp19a	.	.	.	.	.	.	.	.	.	.	.	.	.	.	.	.	.	.	.	.	.	.	.	.	.	.	.	.	.	.	.	.	.	.	.	.	.	.	.	.	.	.	.	.	.	.
X	20287760	20288839	Obp19b	.	.	.	.	.	.	.	.	.	.	.	.	.	.	.	.	.	.	.	.	.	.	.	.	.	.	.	.	.	.	.	.	.	.	.	.	.	.	.	.	.	.	.	.	.	.
X	20288948	20289991	Obp19c	20289079	20289108	ID_66881	29	Deletion	3Exon	0	0	0	0	0	0	1	0	0	0	0	1	0	0	0	0	0	0	0	0	0	0	0	0	0	0	0	0	0	0	0	0	0	0	0	0	0	0	0	0
X	20290640	20292006	Obp19d	.	.	.	.	.	.	.	.	.	.	.	.	.	.	.	.	.	.	.	.	.	.	.	.	.	.	.	.	.	.	.	.	.	.	.	.	.	.	.	.	.	.	.	.	.	.
X	21348281	21349972	Ir20a	.	.	.	.	.	.	.	.	.	.	.	.	.	.	.	.	.	.	.	.	.	.	.	.	.	.	.	.	.	.	.	.	.	.	.	.	.	.	.	.	.	.	.	.	.	.
[truncated: 67 more columns]

## Sheet: Gene duplications
Supplementary Data File 4. Chemosensory CNVs.
chr	start_sensory	end_sensory	sensory_gene	start_CNV	end_CNV	CNV_ID	size_CNV	type_CNV	Freq_All	Freq_B	Freq_I	Freq_N	Freq_T	Freq_Z	B04	B05	B10	B11	B12	B14	B23	B28	B38	B42	B43	B51	B52	B54	B59	I01	I02	I03	I04	I06	I07	I13	I16	I17	I22	I23	I24	I26	I29	I31	I33	I34	I35	I38	N01
X	11307500	11309866	Gr10a	11304706	11311980	ID_62691	7274	Duplication	1	0	0	1	0	0	0	0	0	0	0	0	0	0	0	0	0	0	0	0	0	0	0	0	0	0	0	0	0	0	0	0	0	0	0	0	0	0	0	0	0
X	11305816	11307223	Gr10b	11304706	11311980	ID_62691	7274	Duplication	1	0	0	1	0	0	0	0	0	0	0	0	0	0	0	0	0	0	0	0	0	0	0	0	0	0	0	0	0	0	0	0	0	0	0	0	0	0	0	0	0
2R	17864167	17865462	Gr58c	17860876	17866772	ID_25013	5896	Duplication	1	0	0	0	1	0	0	0	0	0	0	0	0	0	0	0	0	0	0	0	0	0	0	0	0	0	0	0	0	0	0	0	0	0	0	0	0	0	0	0	0
3L	3894999	3896603	Gr63a	3894651	3898435	ID_28933	3782	Duplication	1	0	1	0	0	0	0	0	0	0	0	0	0	0	0	0	0	0	0	0	0	0	0	1	0	0	0	0	0	0	0	0	0	0	0	0	0	0	0	0	0
2R	4021675	4022680	Obp44a	4020090	4023114	ID_17728	3024	Duplication	1	0	0	0	1	0	0	0	0	0	0	0	0	0	0	0	0	0	0	0	0	0	0	0	0	0	0	0	0	0	0	0	0	0	0	0	0	0	0	0	0
3R	25541976	25542618	Obp99b	25541340	25545769	ID_56136	4429	Duplication	3	0	0	3	0	0	0	0	0	0	0	0	0	0	0	0	0	0	0	0	0	0	0	0	0	0	0	0	0	0	0	0	0	0	0	0	0	0	0	0	0
X	11309613	11311455	Or10a	11304706	11311980	ID_62691	7274	Duplication	1	0	0	1	0	0	0	0	0	0	0	0	0	0	0	0	0	0	0	0	0	0	0	0	0	0	0	0	0	0	0	0	0	0	0	0	0	0	0	0	0
2L	4164689	4166134	Or24a	4164497	4167300	ID_2661	2803	Duplication	1	1	0	0	0	0	0	0	0	0	0	0	0	0	0	1	0	0	0	0	0	0	0	0	0	0	0	0	0	0	0	0	0	0	0	0	0	0	0	0	0
2R	3808340	3810109	Or43b	3807503	3812056	ID_17642	4553	Duplication	5	2	2	1	0	0	0	0	0	0	0	0	0	1	0	0	0	1	0	0	0	0	0	0	0	0	0	1	0	0	0	0	0	0	0	1	0	0	0	0	0
2R	5447103	5448573	Or45b	5445890	5448899	ID_18422	3009	Duplication	2	0	0	0	1	1	0	0	0	0	0	0	0	0	0	0	0	0	0	0	0	0	0	0	0	0	0	0	0	0	0	0	0	0	0	0	0	0	0	0	0
2R	8280988	8282347	Or49a	8280879	8282941	ID_19844	2062	Duplication	3	0	3	0	0	0	0	0	0	0	0	0	0	0	0	0	0	0	0	0	0	0	0	0	0	1	0	0	0	0	0	0	0	1	1	0	0	0	0	0	0
[truncated: 49 more columns]

## Sheet: Chimeras
Supplementary Data File 4. Chemosensory CNVs.
chr	start_sensory	end_sensory	sensory_gene	start_CNV	end_CNV	CNV_ID	size_CNV	type_CNV	Chimera_same_strand	Freq_All	Freq_B	Freq_I	Freq_N	Freq_T	Freq_Z	B04	B05	B10	B11	B12	B14	B23	B28	B38	B42	B43	B51	B52	B54	B59	I01	I02	I03	I04	I06	I07	I13	I16	I17	I22	I23	I24	I26	I29	I31	I33	I34	I35	I38
2L	7452520	7454212	Gr28a	7453675	7456363	ID_4741	2683	Duplication	Yes	1	0	0	0	0	1	0	0	0	0	0	0	0	0	0	0	0	0	0	0	0	0	0	0	0	0	0	0	0	0	0	0	0	0	0	0	0	0	0	0
2L	7454826	7462247	Gr28b	7453675	7456363	ID_4741	2683	Duplication	Yes	1	0	0	0	0	1	0	0	0	0	0	0	0	0	0	0	0	0	0	0	0	0	0	0	0	0	0	0	0	0	0	0	0	0	0	0	0	0	0	0
3L	17811173	17813293	Ir75b	17812168	17814327	ID_37876	2159	Duplication	Yes	2	2	0	0	0	0	0	0	0	0	0	0	1	0	0	1	0	0	0	0	0	0	0	0	0	0	0	0	0	0	0	0	0	0	0	0	0	0	0	0
3L	17813593	17815934	Ir75c	17812168	17814327	ID_37876	2159	Duplication	Yes	2	2	0	0	0	0	0	0	0	0	0	0	1	0	0	1	0	0	0	0	0	0	0	0	0	0	0	0	0	0	0	0	0	0	0	0	0	0	0	0
2L	2654049	2655462	Or23a	2653057	2654737	ID_1606	1680	Duplication	Yes	9	1	1	5	2	0	0	0	0	1	0	0	0	0	0	0	0	0	0	0	0	0	0	0	1	0	0	0	0	0	0	0	0	0	0	0	0	0	0	0
3L	6318712	6320149	Or65b	6319907	6321923	ID_30465	2016	Duplication	Yes	2	1	0	1	0	0	0	0	0	0	0	0	0	0	0	0	0	0	0	1	0	0	0	0	0	0	0	0	0	0	0	0	0	0	0	0	0	0	0	0
3L	6320708	6322169	Or65c	6319907	6321923	ID_30465	2016	Duplication	Yes	2	1	0	1	0	0	0	0	0	0	0	0	0	0	0	0	0	0	0	1	0	0	0	0	0	0	0	0	0	0	0	0	0	0	0	0	0	0	0	0
2L	4830846	4835300	Ir25a	4829514	4835028	ID_3044	5514	Duplication	Yes	1	0	0	0	0	1	0	0	0	0	0	0	0	0	0	0	0	0	0	0	0	0	0	0	0	0	0	0	0	0	0	0	0	0	0	0	0	0	0	0
3L	19792378	19796527	Ir76a	19787692	19793926	ID_39307	6234	Duplication	Yes	5	0	0	5	0	0	0	0	0	0	0	0	0	0	0	0	0	0	0	0	0	0	0	0	0	0	0	0	0	0	0	0	0	0	0	0	0	0	0	0
3R	16677431	16685667	Ir93a	16677849	16688152	ID_50858	10296	Duplication	Yes	1	0	1	0	0	0	0	0	0	0	0	0	0	0	0	0	0	0	0	0	0	0	0	1	0	0	0	0	0	0	0	0	0	0	0	0	0	0	0	0
3L	2961534	2963788	Or63a	2958373	2962351	ID_28343	3978	Duplication	Yes	2	0	0	2	0	0	0	0	0	0	0	0	0	0	0	0	0	0	0	0	0	0	0	0	0	0	0	0	0	0	0	0	0	0	0	0	0	0	0	0
3L	10236420	10237806	Or67c	10237353	10240548	ID_32752	3195	Duplication	No	1	0	1	0	0	0	0	0	0	0	0	0	0	0	0	0	0	0	0	0	0	0	0	0	0	0	0	0	1	0	0	0	0	0	0	0	0	0	0	0
2R	17865720	17867182	Gr58b	17860876	17866772	ID_25013	5896	Duplication	No	1	0	0	0	1	0	0	0	0	0	0	0	0	0	0	0	0	0	0	0	0	0	0	0	0	0	0	0	0	0	0	0	0	0	0	0	0	0	0	0
2R	17864167	17865462	Gr58c	17860876	17866772	ID_25013	5896	Duplication	No	1	0	0	0	1	0	0	0	0	0	0	0	0	0	0	0	0	0	0	0	0	0	0	0	0	0	0	0	0	0	0	0	0	0	0	0	0	0	0	0
3L	3894999	3896603	Gr63a	3894651	3898435	ID_28933	3782	Duplication	No	1	0	1	0	0	0	0	0	0	0	0	0	0	0	0	0	0	0	0	0	0	0	0	1	0	0	0	0	0	0	0	0	0	0	0	0	0	0	0	0
2R	10257836	10258621	Obp50a	10255897	10258029	ID_20854	2132	Duplication	No	1	1	0	0	0	0	0	0	0	0	0	0	0	0	0	0	0	1	0	0	0	0	0	0	0	0	0	0	0	0	0	0	0	0	0	0	0	0	0	0
2R	3808340	3810109	Or43b	3807503	3812056	ID_17642	4553	Duplication	No	5	2	2	1	0	0	0	0	0	0	0	0	0	1	0	0	0	1	0	0	0	0	0	0	0	0	0	1	0	0	0	0	0	0	0	1	0	0	0	0
X	8058299	8059741	Or7a	8054169	8058481	ID_61016	4312	Duplication	No	1	0	1	0	0	0	0	0	0	0	0	0	0	0	0	0	0	0	0	0	0	0	0	0	0	0	0	0	0	0	0	0	0	0	0	0	0	0	1	0
[truncated: 50 more columns]

## Sheet: Gene Fusions
Supplementary Data File 4. Chemosensory CNVs.
chr	start_sensory	end_sensory	sensory_gene	start_CNV	end_CNV	CNV_ID	size_CNV	type_CNV	Fusion_same_strand	Freq_All	Freq_B	Freq_I	Freq_N	Freq_T	Freq_Z	B04	B05	B10	B11	B12	B14	B23	B28	B38	B42	B43	B51	B52	B54	B59	I01	I02	I03	I04	I06	I07	I13	I16	I17	I22	I23	I24	I26	I29	I31	I33	I34	I35	I38
2L	1793668	1794917	Gr22a	1790025	1794901	ID_1037	4876	Deletion	Yes	2	0	0	2	0	0	0	0	0	0	0	0	0	0	0	0	0	0	0	0	0	0	0	0	0	0	0	0	0	0	0	0	0	0	0	0	0	0	0	0
2L	1790617	1791823	Gr22c	1790025	1794901	ID_1037	4876	Deletion	Yes	2	0	0	2	0	0	0	0	0	0	0	0	0	0	0	0	0	0	0	0	0	0	0	0	0	0	0	0	0	0	0	0	0	0	0	0	0	0	0	0
2L	17176618	17177921	Gr36a	17176316	17176777	ID_11196	461	Deletion	Yes	2	0	0	0	0	2	0	0	0	0	0	0	0	0	0	0	0	0	0	0	0	0	0	0	0	0	0	0	0	0	0	0	0	0	0	0	0	0	0	0
2R	20403208	20404981	Ir60b	20404854	20409230	ID_26279	4376	Deletion	Yes	1	0	0	0	1	0	0	0	0	0	0	0	0	0	0	0	0	0	0	0	0	0	0	0	0	0	0	0	0	0	0	0	0	0	0	0	0	0	0	0
2R	20405347	20406675	Ir60c	20404854	20409230	ID_26279	4376	Deletion	Yes	1	0	0	0	1	0	0	0	0	0	0	0	0	0	0	0	0	0	0	0	0	0	0	0	0	0	0	0	0	0	0	0	0	0	0	0	0	0	0	0
2R	20406946	20408670	Ir60d	20404854	20409230	ID_26279	4376	Deletion	Yes	1	0	0	0	1	0	0	0	0	0	0	0	0	0	0	0	0	0	0	0	0	0	0	0	0	0	0	0	0	0	0	0	0	0	0	0	0	0	0	0
2R	20408892	20409352	Ir60f	20404854	20409230	ID_26279	4376	Deletion	Yes	1	0	0	0	1	0	0	0	0	0	0	0	0	0	0	0	0	0	0	0	0	0	0	0	0	0	0	0	0	0	0	0	0	0	0	0	0	0	0	0
2R	10258691	10260511	Obp50b	10259958	10260723	ID_20855	765	Deletion	Yes	1	1	0	0	0	0	0	0	0	0	0	0	0	0	0	0	0	0	0	0	1	0	0	0	0	0	0	0	0	0	0	0	0	0	0	0	0	0	0	0
2R	10258691	10260511	Obp50c	10259958	10260723	ID_20855	765	Deletion	Yes	1	1	0	0	0	0	0	0	0	0	0	0	0	0	0	0	0	0	0	0	1	0	0	0	0	0	0	0	0	0	0	0	0	0	0	0	0	0	0	0
2R	10260613	10261313	Obp50d	10259958	10260723	ID_20855	765	Deletion	Yes	1	1	0	0	0	0	0	0	0	0	0	0	0	0	0	0	0	0	0	0	1	0	0	0	0	0	0	0	0	0	0	0	0	0	0	0	0	0	0	0
2L	1520491	1522156	Or22a	1520780	1522895	ID_836	2115	Deletion	Yes	20	1	4	3	11	1	0	0	0	0	1	0	0	0	0	0	0	0	0	0	0	0	1	0	0	0	0	0	0	1	0	0	0	1	0	0	0	0	1	0
2L	1522697	1524257	Or22b	1520780	1522895	ID_836	2115	Deletion	Yes	20	1	4	3	11	1	0	0	0	0	1	0	0	0	0	0	0	0	0	0	0	0	1	0	0	0	0	0	0	1	0	0	0	1	0	0	0	0	1	0
3L	6318712	6320149	Or65b	6319847	6321914	ID_30464	2067	Deletion	Yes	16	2	3	0	5	6	0	1	0	0	0	0	0	0	0	0	1	0	0	0	0	0	0	0	0	0	0	0	0	1	0	0	0	1	0	1	0	0	0	0
3L	6320708	6322169	Or65c	6319847	6321914	ID_30464	2067	Deletion	Yes	16	2	3	0	5	6	0	1	0	0	0	0	0	0	0	0	1	0	0	0	0	0	0	0	0	0	0	0	0	1	0	0	0	1	0	1	0	0	0	0
[truncated: 50 more columns]
