# Supplementary material for: Extensive local adaptation within the chemosensory system following Drosophila melanogaster's global expansion
Source: Nat Commun. 2016 Jun 13;7:ncomms11855. doi: 10.1038/ncomms11855 (PMC4910016; doi:10.1038/ncomms11855)
Supplement: Supplementary Dataset 5 — Population-level summary of duplication and deletion mutations with the chemosensory families. The tables list all members for the four main chemosensory families, color-coded to indicate the presence and frequencies of deletion mutations (color key is in the upper right corner of table). A figure within a cell indicates the number of independent deletions. Bold face gene names indicate that the locus also contains a duplication. The column titled "Shared Between Populations" indicates whether the mutations are also found in other populations. Population abbreviations: B=Beijing; I=Ithaca; N=Netherlands; T=Tasmania; Z=Zimbabwe. [file ncomms11855-s6.xlsx]

## Sheet: Sheet1
Supplementary Data File 5. Population-level summary of duplication and deletion mutations with the chemosensory families.
		B	I	N	T	Z				B	I	N	T	Z				B	I	N	T	Z				B	I	N	T	Z					Singletons
	Gr10a								Ir100a								lush								Or10a										Freq >=2
	Gr10b								Ir10a								Obp18a								Or13a										Freq >= 50%
	Gr21a								Ir11a								Obp19a								Or19a										no deletion
	Gr22a								Ir20a								Obp19b								Or19b
	Gr22c								Ir21a								Obp19c								Or1a
	Gr22e								Ir25a								Obp19d								Or22a
	Gr22f								Ir31a								Obp22a								Or22b
	Gr23a								Ir40a								Obp28a								Or22c
	Gr28a								Ir41a								Obp44a								Or23a
	Gr28b								Ir47a								Obp46a								Or24a
	Gr2a								Ir47b								Obp47a								Or2a
	Gr32a								Ir48a								Obp47b								Or30a
	Gr33a								Ir48b								Obp49a								Or33a
	Gr36a								Ir48c								Obp50a								Or33b
	Gr36b								Ir51b								Obp50b								Or33c
	Gr36c								Ir52a								Obp50c								Or35a
	Gr39a								Ir52b								Obp50d								Or42a
	Gr39b								Ir52c								Obp50e								Or42b
	Gr43a								Ir52d								Obp51a								Or43a			2
	Gr47a		2						Ir54a								Obp56a								Or43b
	Gr47b								Ir56a								Obp56b								Or45a
	Gr57a								Ir56b								Obp56c								Or45b
	Gr58a								Ir56c								Obp56d								Or46a
	Gr58b								Ir56d								Obp56e								Or47a
	Gr58c								Ir56e								Obp56f								Or47b
	Gr59a					2			Ir60a								Obp56g								Or49a
	Gr59b								Ir60b					2			Obp56h								Or49b
	Gr59c								Ir60c								Obp56i								Or56a
	Gr59d				2	3			Ir60d		2		2				Obp57a								Or59a
	Gr59e								Ir60e								Obp57b								Or59b
	Gr59f								Ir60f								Obp57c								Or59c
	Gr5a								Ir62a								Obp57d								Or63a
	Gr61a								Ir64a								Obp57e								Or65a
	Gr63a								Ir67a								Obp58b								Or65b
	Gr64a								Ir67b								Obp58c								Or65c
	Gr64b								Ir67c								Obp58d								Or67a
	Gr64c								Ir68a								Obp59a								Or67b
	Gr64d								Ir68b								Obp69a								Or67c
	Gr64e								Ir75a								Obp83a								Or67d
	Gr64f								Ir75b								Obp83b								Or69a			3		4
	Gr66a								Ir75c								Obp83cd								Or71a
	Gr68a								Ir75d								Obp83ef								Or74a
	Gr77a								Ir76a								Obp83g								Or7a
	Gr85a								Ir76b								Obp84a								Or82a
	Gr89a								Ir7a								Obp85a								Or83a
	Gr8a								Ir7b								Obp8a								Or83c
	Gr92a								Ir7c								Obp93a								Or85a
	Gr93a								Ir7d								Obp99a								Or85b
	Gr93b								Ir7e								Obp99b								Or85c
	Gr93c								Ir7f								Obp99c								Or85d
	Gr93d								Ir7g								Obp99d								Or85f
	Gr94a								Ir84a																Or88a
	Gr97a								Ir85a																Or92a
	Gr98a								Ir87a																Or94a
	Gr98b								Ir8a																Or94b		2
	Gr98c								Ir92a																Or98a
	Gr98d								Ir93a																Or98b
	Gr9a								Ir94a																Or9a
									Ir94b					x2											Orco
									Ir94c
									Ir94d
									Ir94e
									Ir94f
									Ir94g
									Ir94h
