# Supplementary material for: Extensive local adaptation within the chemosensory system following Drosophila melanogaster's global expansion
Source: Nat Commun. 2016 Jun 13;7:ncomms11855. doi: 10.1038/ncomms11855 (PMC4910016; doi:10.1038/ncomms11855)
Supplement: Supplementary Dataset 6 — Population-level summary of SNP-based and small indel protein disruptive mutations. The tables list all members for the four main chemosensory families. Color is used to indicate the presence of disruptive mutations given either no frequency cut-off (left tables), or conditional on a 10% frequency cut-off (right tables; color key is in upper right corner of the table). Both SNP and indel mutations are included in the tables, thus some genes harbor more than one class of disruptive mutation. The frequency cut-off was based only on a single class of mutation (we did not sum mutations for the frequency cut-off). Abbreviations for the populations: B=Beijing; I=Ithaca; N=Netherlands; T=Tasmania; Z=Zimbabwe. [file ncomms11855-s7.xlsx]

## Sheet: ORs
Supplementary Data File 6. Population-level summary of SNP-based and small indel protein disruptive mutations.
All Variants						AVariants ≥10%
B	I	N	T	Z		B	I	N	T	Z
Or10a	Or10a	Or10a	Or10a	Or10a		Or10a	Or10a	Or10a	Or10a	Or10a		free of disruptive mutation or <10%
Or13a	Or13a	Or13a	Or13a	Or13a		Or13a	Or13a	Or13a	Or13a	Or13a		disruptive mutation ≥10%
Or19a	Or19a	Or19a	Or19a	Or19a		Or19a	Or19a	Or19a	Or19a	Or19a
Or19b	Or19b	Or19b	Or19b	Or19b		Or19b	Or19b	Or19b	Or19b	Or19b
Or1a	Or1a	Or1a	Or1a	Or1a		Or1a	Or1a	Or1a	Or1a	Or1a
Or22a	Or22a	Or22a	Or22a	Or22a		Or22a	Or22a	Or22a	Or22a	Or22a
Or22b	Or22b	Or22b	Or22b	Or22b		Or22b	Or22b	Or22b	Or22b	Or22b
Or22c	Or22c	Or22c	Or22c	Or22c		Or22c	Or22c	Or22c	Or22c	Or22c
Or23a	Or23a	Or23a	Or23a	Or23a		Or23a	Or23a	Or23a	Or23a	Or23a
Or24a	Or24a	Or24a	Or24a	Or24a		Or24a	Or24a	Or24a	Or24a	Or24a
Or2a	Or2a	Or2a	Or2a	Or2a		Or2a	Or2a	Or2a	Or2a	Or2a
Or30a	Or30a	Or30a	Or30a	Or30a		Or30a	Or30a	Or30a	Or30a	Or30a
Or33a	Or33a	Or33a	Or33a	Or33a		Or33a	Or33a	Or33a	Or33a	Or33a
Or33b	Or33b	Or33b	Or33b	Or33b		Or33b	Or33b	Or33b	Or33b	Or33b
Or33c	Or33c	Or33c	Or33c	Or33c		Or33c	Or33c	Or33c	Or33c	Or33c
Or35a	Or35a	Or35a	Or35a	Or35a		Or35a	Or35a	Or35a	Or35a	Or35a
Or42a	Or42a	Or42a	Or42a	Or42a		Or42a	Or42a	Or42a	Or42a	Or42a
Or42b	Or42b	Or42b	Or42b	Or42b		Or42b	Or42b	Or42b	Or42b	Or42b
Or43a	Or43a	Or43a	Or43a	Or43a		Or43a	Or43a	Or43a	Or43a	Or43a
Or43b	Or43b	Or43b	Or43b	Or43b		Or43b	Or43b	Or43b	Or43b	Or43b
Or45a	Or45a	Or45a	Or45a	Or45a		Or45a	Or45a	Or45a	Or45a	Or45a
Or45b	Or45b	Or45b	Or45b	Or45b		Or45b	Or45b	Or45b	Or45b	Or45b
Or46a	Or46a	Or46a	Or46a	Or46a		Or46a	Or46a	Or46a	Or46a	Or46a
Or47a	Or47a	Or47a	Or47a	Or47a		Or47a	Or47a	Or47a	Or47a	Or47a
Or47b	Or47b	Or47b	Or47b	Or47b		Or47b	Or47b	Or47b	Or47b	Or47b
Or49a	Or49a	Or49a	Or49a	Or49a		Or49a	Or49a	Or49a	Or49a	Or49a
Or49b	Or49b	Or49b	Or49b	Or49b		Or49b	Or49b	Or49b	Or49b	Or49b
Or56a	Or56a	Or56a	Or56a	Or56a		Or56a	Or56a	Or56a	Or56a	Or56a
Or59a	Or59a	Or59a	Or59a	Or59a		Or59a	Or59a	Or59a	Or59a	Or59a
Or59b	Or59b	Or59b	Or59b	Or59b		Or59b	Or59b	Or59b	Or59b	Or59b
Or59c	Or59c	Or59c	Or59c	Or59c		Or59c	Or59c	Or59c	Or59c	Or59c
Or63a	Or63a	Or63a	Or63a	Or63a		Or63a	Or63a	Or63a	Or63a	Or63a
Or65a	Or65a	Or65a	Or65a	Or65a		Or65a	Or65a	Or65a	Or65a	Or65a
Or65b	Or65b	Or65b	Or65b	Or65b		Or65b	Or65b	Or65b	Or65b	Or65b
Or65c	Or65c	Or65c	Or65c	Or65c		Or65c	Or65c	Or65c	Or65c	Or65c
Or67a	Or67a	Or67a	Or67a	Or67a		Or67a	Or67a	Or67a	Or67a	Or67a
Or67b	Or67b	Or67b	Or67b	Or67b		Or67b	Or67b	Or67b	Or67b	Or67b
Or67c	Or67c	Or67c	Or67c	Or67c		Or67c	Or67c	Or67c	Or67c	Or67c
Or67d	Or67d	Or67d	Or67d	Or67d		Or67d	Or67d	Or67d	Or67d	Or67d
Or69a	Or69a	Or69a	Or69a	Or69a		Or69a	Or69a	Or69a	Or69a	Or69a
Or71a	Or71a	Or71a	Or71a	Or71a		Or71a	Or71a	Or71a	Or71a	Or71a
Or74a	Or74a	Or74a	Or74a	Or74a		Or74a	Or74a	Or74a	Or74a	Or74a
Or7a	Or7a	Or7a	Or7a	Or7a		Or7a	Or7a	Or7a	Or7a	Or7a
Or82a	Or82a	Or82a	Or82a	Or82a		Or82a	Or82a	Or82a	Or82a	Or82a
Or83a	Or83a	Or83a	Or83a	Or83a		Or83a	Or83a	Or83a	Or83a	Or83a
Or83c	Or83c	Or83c	Or83c	Or83c		Or83c	Or83c	Or83c	Or83c	Or83c
Or85a	Or85a	Or85a	Or85a	Or85a		Or85a	Or85a	Or85a	Or85a	Or85a
Or85b	Or85b	Or85b	Or85b	Or85b		Or85b	Or85b	Or85b	Or85b	Or85b
Or85c	Or85c	Or85c	Or85c	Or85c		Or85c	Or85c	Or85c	Or85c	Or85c
Or85d	Or85d	Or85d	Or85d	Or85d		Or85d	Or85d	Or85d	Or85d	Or85d
Or85f	Or85f	Or85f	Or85f	Or85f		Or85f	Or85f	Or85f	Or85f	Or85f
Or88a	Or88a	Or88a	Or88a	Or88a		Or88a	Or88a	Or88a	Or88a	Or88a
Or92a	Or92a	Or92a	Or92a	Or92a		Or92a	Or92a	Or92a	Or92a	Or92a
Or94a	Or94a	Or94a	Or94a	Or94a		Or94a	Or94a	Or94a	Or94a	Or94a
Or94b	Or94b	Or94b	Or94b	Or94b		Or94b	Or94b	Or94b	Or94b	Or94b
Or98a	Or98a	Or98a	Or98a	Or98a		Or98a	Or98a	Or98a	Or98a	Or98a
Or98b	Or98b	Or98b	Or98b	Or98b		Or98b	Or98b	Or98b	Or98b	Or98b
Or9a	Or9a	Or9a	Or9a	Or9a		Or9a	Or9a	Or9a	Or9a	Or9a
Orco	Orco	Orco	Orco	Orco		Orco	Orco	Orco	Orco	Orco

## Sheet: GRs
Supplementary Data File 6. Population-level summary of SNP-based and small indel protein disruptive mutations.
All Variants						AVariants ≥10%
B	I	N	T	Z		B	I	N	T	Z
Gr10a	Gr10a	Gr10a	Gr10a	Gr10a		Gr10a	Gr10a	Gr10a	Gr10a	Gr10a		free of disruptive mutation or <10%
Gr10b	Gr10b	Gr10b	Gr10b	Gr10b		Gr10b	Gr10b	Gr10b	Gr10b	Gr10b		disruptive mutation ≥10%
Gr21a	Gr21a	Gr21a	Gr21a	Gr21a		Gr21a	Gr21a	Gr21a	Gr21a	Gr21a
Gr22a	Gr22a	Gr22a	Gr22a	Gr22a		Gr22a	Gr22a	Gr22a	Gr22a	Gr22a
22b	22b	22b	22b	22b		22b	22b	22b	22b	22b
Gr22c	Gr22c	Gr22c	Gr22c	Gr22c		Gr22c	Gr22c	Gr22c	Gr22c	Gr22c
22d	22d	22d	22d	22d		22d	22d	22d	22d	22d
Gr22e	Gr22e	Gr22e	Gr22e	Gr22e		Gr22e	Gr22e	Gr22e	Gr22e	Gr22e
Gr22f	Gr22f	Gr22f	Gr22f	Gr22f		Gr22f	Gr22f	Gr22f	Gr22f	Gr22f
Gr23a	Gr23a	Gr23a	Gr23a	Gr23a		Gr23a	Gr23a	Gr23a	Gr23a	Gr23a
Gr28a	Gr28a	Gr28a	Gr28a	Gr28a		Gr28a	Gr28a	Gr28a	Gr28a	Gr28a
Gr28b	Gr28b	Gr28b	Gr28b	Gr28b		Gr28b	Gr28b	Gr28b	Gr28b	Gr28b
Gr2a	Gr2a	Gr2a	Gr2a	Gr2a		Gr2a	Gr2a	Gr2a	Gr2a	Gr2a
Gr32a	Gr32a	Gr32a	Gr32a	Gr32a		Gr32a	Gr32a	Gr32a	Gr32a	Gr32a
Gr33a	Gr33a	Gr33a	Gr33a	Gr33a		Gr33a	Gr33a	Gr33a	Gr33a	Gr33a
Gr36a	Gr36a	Gr36a	Gr36a	Gr36a		Gr36a	Gr36a	Gr36a	Gr36a	Gr36a
Gr36b	Gr36b	Gr36b	Gr36b	Gr36b		Gr36b	Gr36b	Gr36b	Gr36b	Gr36b
Gr36c	Gr36c	Gr36c	Gr36c	Gr36c		Gr36c	Gr36c	Gr36c	Gr36c	Gr36c
Gr39a	Gr39a	Gr39a	Gr39a	Gr39a		Gr39a	Gr39a	Gr39a	Gr39a	Gr39a
Gr39b	Gr39b	Gr39b	Gr39b	Gr39b		Gr39b	Gr39b	Gr39b	Gr39b	Gr39b
Gr43a	Gr43a	Gr43a	Gr43a	Gr43a		Gr43a	Gr43a	Gr43a	Gr43a	Gr43a
Gr47a	Gr47a	Gr47a	Gr47a	Gr47a		Gr47a	Gr47a	Gr47a	Gr47a	Gr47a
Gr47b	Gr47b	Gr47b	Gr47b	Gr47b		Gr47b	Gr47b	Gr47b	Gr47b	Gr47b
Gr57a	Gr57a	Gr57a	Gr57a	Gr57a		Gr57a	Gr57a	Gr57a	Gr57a	Gr57a
Gr58a	Gr58a	Gr58a	Gr58a	Gr58a		Gr58a	Gr58a	Gr58a	Gr58a	Gr58a
Gr58b	Gr58b	Gr58b	Gr58b	Gr58b		Gr58b	Gr58b	Gr58b	Gr58b	Gr58b
Gr58c	Gr58c	Gr58c	Gr58c	Gr58c		Gr58c	Gr58c	Gr58c	Gr58c	Gr58c
Gr59a	Gr59a	Gr59a	Gr59a	Gr59a		Gr59a	Gr59a	Gr59a	Gr59a	Gr59a
Gr59b	Gr59b	Gr59b	Gr59b	Gr59b		Gr59b	Gr59b	Gr59b	Gr59b	Gr59b
Gr59c	Gr59c	Gr59c	Gr59c	Gr59c		Gr59c	Gr59c	Gr59c	Gr59c	Gr59c
Gr59d	Gr59d	Gr59d	Gr59d	Gr59d		Gr59d	Gr59d	Gr59d	Gr59d	Gr59d
Gr59e	Gr59e	Gr59e	Gr59e	Gr59e		Gr59e	Gr59e	Gr59e	Gr59e	Gr59e
Gr59f	Gr59f	Gr59f	Gr59f	Gr59f		Gr59f	Gr59f	Gr59f	Gr59f	Gr59f
Gr5a	Gr5a	Gr5a	Gr5a	Gr5a		Gr5a	Gr5a	Gr5a	Gr5a	Gr5a
Gr61a	Gr61a	Gr61a	Gr61a	Gr61a		Gr61a	Gr61a	Gr61a	Gr61a	Gr61a
Gr63a	Gr63a	Gr63a	Gr63a	Gr63a		Gr63a	Gr63a	Gr63a	Gr63a	Gr63a
Gr64a	Gr64a	Gr64a	Gr64a	Gr64a		Gr64a	Gr64a	Gr64a	Gr64a	Gr64a
Gr64b	Gr64b	Gr64b	Gr64b	Gr64b		Gr64b	Gr64b	Gr64b	Gr64b	Gr64b
Gr64c	Gr64c	Gr64c	Gr64c	Gr64c		Gr64c	Gr64c	Gr64c	Gr64c	Gr64c
Gr64d	Gr64d	Gr64d	Gr64d	Gr64d		Gr64d	Gr64d	Gr64d	Gr64d	Gr64d
Gr64e	Gr64e	Gr64e	Gr64e	Gr64e		Gr64e	Gr64e	Gr64e	Gr64e	Gr64e
Gr64f	Gr64f	Gr64f	Gr64f	Gr64f		Gr64f	Gr64f	Gr64f	Gr64f	Gr64f
Gr66a	Gr66a	Gr66a	Gr66a	Gr66a		Gr66a	Gr66a	Gr66a	Gr66a	Gr66a
Gr68a	Gr68a	Gr68a	Gr68a	Gr68a		Gr68a	Gr68a	Gr68a	Gr68a	Gr68a
Gr77a	Gr77a	Gr77a	Gr77a	Gr77a		Gr77a	Gr77a	Gr77a	Gr77a	Gr77a
Gr85a	Gr85a	Gr85a	Gr85a	Gr85a		Gr85a	Gr85a	Gr85a	Gr85a	Gr85a
Gr89a	Gr89a	Gr89a	Gr89a	Gr89a		Gr89a	Gr89a	Gr89a	Gr89a	Gr89a
Gr8a	Gr8a	Gr8a	Gr8a	Gr8a		Gr8a	Gr8a	Gr8a	Gr8a	Gr8a
Gr92a	Gr92a	Gr92a	Gr92a	Gr92a		Gr92a	Gr92a	Gr92a	Gr92a	Gr92a
Gr93a	Gr93a	Gr93a	Gr93a	Gr93a		Gr93a	Gr93a	Gr93a	Gr93a	Gr93a
Gr93b	Gr93b	Gr93b	Gr93b	Gr93b		Gr93b	Gr93b	Gr93b	Gr93b	Gr93b
Gr93c	Gr93c	Gr93c	Gr93c	Gr93c		Gr93c	Gr93c	Gr93c	Gr93c	Gr93c
Gr93d	Gr93d	Gr93d	Gr93d	Gr93d		Gr93d	Gr93d	Gr93d	Gr93d	Gr93d
Gr94a	Gr94a	Gr94a	Gr94a	Gr94a		Gr94a	Gr94a	Gr94a	Gr94a	Gr94a
Gr97a	Gr97a	Gr97a	Gr97a	Gr97a		Gr97a	Gr97a	Gr97a	Gr97a	Gr97a
Gr98a	Gr98a	Gr98a	Gr98a	Gr98a		Gr98a	Gr98a	Gr98a	Gr98a	Gr98a
Gr98b	Gr98b	Gr98b	Gr98b	Gr98b		Gr98b	Gr98b	Gr98b	Gr98b	Gr98b
Gr98c	Gr98c	Gr98c	Gr98c	Gr98c		Gr98c	Gr98c	Gr98c	Gr98c	Gr98c
Gr98d	Gr98d	Gr98d	Gr98d	Gr98d		Gr98d	Gr98d	Gr98d	Gr98d	Gr98d
Gr9a	Gr9a	Gr9a	Gr9a	Gr9a		Gr9a	Gr9a	Gr9a	Gr9a	Gr9a

## Sheet: IRs
Supplementary Data File 6. Population-level summary of SNP-based and small indel protein disruptive mutations.
All Variants						AVariants ≥10%
B	I	N	T	Z		B	I	N	T	Z
Ir100a	Ir100a	Ir100a	Ir100a	Ir100a		Ir100a	Ir100a	Ir100a	Ir100a	Ir100a		free of disruptive mutation or <10%
Ir10a	Ir10a	Ir10a	Ir10a	Ir10a		Ir10a	Ir10a	Ir10a	Ir10a	Ir10a		disruptive mutation ≥10%
Ir11a	Ir11a	Ir11a	Ir11a	Ir11a		Ir11a	Ir11a	Ir11a	Ir11a	Ir11a
Ir20a	Ir20a	Ir20a	Ir20a	Ir20a		Ir20a	Ir20a	Ir20a	Ir20a	Ir20a
Ir21a	Ir21a	Ir21a	Ir21a	Ir21a		Ir21a	Ir21a	Ir21a	Ir21a	Ir21a
Ir25a	Ir25a	Ir25a	Ir25a	Ir25a		Ir25a	Ir25a	Ir25a	Ir25a	Ir25a
Ir31a	Ir31a	Ir31a	Ir31a	Ir31a		Ir31a	Ir31a	Ir31a	Ir31a	Ir31a
Ir40a	Ir40a	Ir40a	Ir40a	Ir40a		Ir40a	Ir40a	Ir40a	Ir40a	Ir40a
Ir41a	Ir41a	Ir41a	Ir41a	Ir41a		Ir41a	Ir41a	Ir41a	Ir41a	Ir41a
Ir47a	Ir47a	Ir47a	Ir47a	Ir47a		Ir47a	Ir47a	Ir47a	Ir47a	Ir47a
Ir47b	Ir47b	Ir47b	Ir47b	Ir47b		Ir47b	Ir47b	Ir47b	Ir47b	Ir47b
Ir48a	Ir48a	Ir48a	Ir48a	Ir48a		Ir48a	Ir48a	Ir48a	Ir48a	Ir48a
Ir48b	Ir48b	Ir48b	Ir48b	Ir48b		Ir48b	Ir48b	Ir48b	Ir48b	Ir48b
Ir48c	Ir48c	Ir48c	Ir48c	Ir48c		Ir48c	Ir48c	Ir48c	Ir48c	Ir48c
Ir51b	Ir51b	Ir51b	Ir51b	Ir51b		Ir51b	Ir51b	Ir51b	Ir51b	Ir51b
Ir52a	Ir52a	Ir52a	Ir52a	Ir52a		Ir52a	Ir52a	Ir52a	Ir52a	Ir52a
Ir52b	Ir52b	Ir52b	Ir52b	Ir52b		Ir52b	Ir52b	Ir52b	Ir52b	Ir52b
Ir52c	Ir52c	Ir52c	Ir52c	Ir52c		Ir52c	Ir52c	Ir52c	Ir52c	Ir52c
Ir52d	Ir52d	Ir52d	Ir52d	Ir52d		Ir52d	Ir52d	Ir52d	Ir52d	Ir52d
Ir54a	Ir54a	Ir54a	Ir54a	Ir54a		Ir54a	Ir54a	Ir54a	Ir54a	Ir54a
Ir56a	Ir56a	Ir56a	Ir56a	Ir56a		Ir56a	Ir56a	Ir56a	Ir56a	Ir56a
Ir56b	Ir56b	Ir56b	Ir56b	Ir56b		Ir56b	Ir56b	Ir56b	Ir56b	Ir56b
Ir56c	Ir56c	Ir56c	Ir56c	Ir56c		Ir56c	Ir56c	Ir56c	Ir56c	Ir56c
Ir56d	Ir56d	Ir56d	Ir56d	Ir56d		Ir56d	Ir56d	Ir56d	Ir56d	Ir56d
Ir56e	Ir56e	Ir56e	Ir56e	Ir56e		Ir56e	Ir56e	Ir56e	Ir56e	Ir56e
Ir60a	Ir60a	Ir60a	Ir60a	Ir60a		Ir60a	Ir60a	Ir60a	Ir60a	Ir60a
Ir60b	Ir60b	Ir60b	Ir60b	Ir60b		Ir60b	Ir60b	Ir60b	Ir60b	Ir60b
Ir60c	Ir60c	Ir60c	Ir60c	Ir60c		Ir60c	Ir60c	Ir60c	Ir60c	Ir60c
Ir60d	Ir60d	Ir60d	Ir60d	Ir60d		Ir60d	Ir60d	Ir60d	Ir60d	Ir60d
Ir60e	Ir60e	Ir60e	Ir60e	Ir60e		Ir60e	Ir60e	Ir60e	Ir60e	Ir60e
Ir60f	Ir60f	Ir60f	Ir60f	Ir60f		Ir60f	Ir60f	Ir60f	Ir60f	Ir60f
Ir62a	Ir62a	Ir62a	Ir62a	Ir62a		Ir62a	Ir62a	Ir62a	Ir62a	Ir62a
Ir64a	Ir64a	Ir64a	Ir64a	Ir64a		Ir64a	Ir64a	Ir64a	Ir64a	Ir64a
Ir67a	Ir67a	Ir67a	Ir67a	Ir67a		Ir67a	Ir67a	Ir67a	Ir67a	Ir67a
Ir67b	Ir67b	Ir67b	Ir67b	Ir67b		Ir67b	Ir67b	Ir67b	Ir67b	Ir67b
Ir67c	Ir67c	Ir67c	Ir67c	Ir67c		Ir67c	Ir67c	Ir67c	Ir67c	Ir67c
Ir68a	Ir68a	Ir68a	Ir68a	Ir68a		Ir68a	Ir68a	Ir68a	Ir68a	Ir68a
Ir68b	Ir68b	Ir68b	Ir68b	Ir68b		Ir68b	Ir68b	Ir68b	Ir68b	Ir68b
Ir75a	Ir75a	Ir75a	Ir75a	Ir75a		Ir75a	Ir75a	Ir75a	Ir75a	Ir75a
Ir75b	Ir75b	Ir75b	Ir75b	Ir75b		Ir75b	Ir75b	Ir75b	Ir75b	Ir75b
Ir75c	Ir75c	Ir75c	Ir75c	Ir75c		Ir75c	Ir75c	Ir75c	Ir75c	Ir75c
Ir75d	Ir75d	Ir75d	Ir75d	Ir75d		Ir75d	Ir75d	Ir75d	Ir75d	Ir75d
Ir76a	Ir76a	Ir76a	Ir76a	Ir76a		Ir76a	Ir76a	Ir76a	Ir76a	Ir76a
Ir76b	Ir76b	Ir76b	Ir76b	Ir76b		Ir76b	Ir76b	Ir76b	Ir76b	Ir76b
Ir7a	Ir7a	Ir7a	Ir7a	Ir7a		Ir7a	Ir7a	Ir7a	Ir7a	Ir7a
Ir7b	Ir7b	Ir7b	Ir7b	Ir7b		Ir7b	Ir7b	Ir7b	Ir7b	Ir7b
Ir7c	Ir7c	Ir7c	Ir7c	Ir7c		Ir7c	Ir7c	Ir7c	Ir7c	Ir7c
Ir7d	Ir7d	Ir7d	Ir7d	Ir7d		Ir7d	Ir7d	Ir7d	Ir7d	Ir7d
Ir7e	Ir7e	Ir7e	Ir7e	Ir7e		Ir7e	Ir7e	Ir7e	Ir7e	Ir7e
Ir7f	Ir7f	Ir7f	Ir7f	Ir7f		Ir7f	Ir7f	Ir7f	Ir7f	Ir7f
Ir7g	Ir7g	Ir7g	Ir7g	Ir7g		Ir7g	Ir7g	Ir7g	Ir7g	Ir7g
Ir84a	Ir84a	Ir84a	Ir84a	Ir84a		Ir84a	Ir84a	Ir84a	Ir84a	Ir84a
Ir85a	Ir85a	Ir85a	Ir85a	Ir85a		Ir85a	Ir85a	Ir85a	Ir85a	Ir85a
Ir87a	Ir87a	Ir87a	Ir87a	Ir87a		Ir87a	Ir87a	Ir87a	Ir87a	Ir87a
Ir8a	Ir8a	Ir8a	Ir8a	Ir8a		Ir8a	Ir8a	Ir8a	Ir8a	Ir8a
Ir92a	Ir92a	Ir92a	Ir92a	Ir92a		Ir92a	Ir92a	Ir92a	Ir92a	Ir92a
Ir93a	Ir93a	Ir93a	Ir93a	Ir93a		Ir93a	Ir93a	Ir93a	Ir93a	Ir93a
Ir94a	Ir94a	Ir94a	Ir94a	Ir94a		Ir94a	Ir94a	Ir94a	Ir94a	Ir94a
Ir94b	Ir94b	Ir94b	Ir94b	Ir94b		Ir94b	Ir94b	Ir94b	Ir94b	Ir94b
Ir94c	Ir94c	Ir94c	Ir94c	Ir94c		Ir94c	Ir94c	Ir94c	Ir94c	Ir94c
Ir94d	Ir94d	Ir94d	Ir94d	Ir94d		Ir94d	Ir94d	Ir94d	Ir94d	Ir94d
Ir94e	Ir94e	Ir94e	Ir94e	Ir94e		Ir94e	Ir94e	Ir94e	Ir94e	Ir94e
Ir94f	Ir94f	Ir94f	Ir94f	Ir94f		Ir94f	Ir94f	Ir94f	Ir94f	Ir94f
Ir94g	Ir94g	Ir94g	Ir94g	Ir94g		Ir94g	Ir94g	Ir94g	Ir94g	Ir94g
Ir94h	Ir94h	Ir94h	Ir94h	Ir94h		Ir94h	Ir94h	Ir94h	Ir94h	Ir94h

## Sheet: OBPs
Supplementary Data File 6. Population-level summary of SNP-based and small indel protein disruptive mutations.
All Variants						AVariants ≥10%
B	I	N	T	Z		B	I	N	T	Z
lush	lush	lush	lush	lush		lush	lush	lush	lush	lush		free of disruptive mutation or <10%
Obp18a	Obp18a	Obp18a	Obp18a	Obp18a		Obp18a	Obp18a	Obp18a	Obp18a	Obp18a		disruptive mutation ≥10%
Obp19a	Obp19a	Obp19a	Obp19a	Obp19a		Obp19a	Obp19a	Obp19a	Obp19a	Obp19a
Obp19b	Obp19b	Obp19b	Obp19b	Obp19b		Obp19b	Obp19b	Obp19b	Obp19b	Obp19b
Obp19c	Obp19c	Obp19c	Obp19c	Obp19c		Obp19c	Obp19c	Obp19c	Obp19c	Obp19c
Obp19d	Obp19d	Obp19d	Obp19d	Obp19d		Obp19d	Obp19d	Obp19d	Obp19d	Obp19d
Obp22a	Obp22a	Obp22a	Obp22a	Obp22a		Obp22a	Obp22a	Obp22a	Obp22a	Obp22a
Obp28a	Obp28a	Obp28a	Obp28a	Obp28a		Obp28a	Obp28a	Obp28a	Obp28a	Obp28a
Obp44a	Obp44a	Obp44a	Obp44a	Obp44a		Obp44a	Obp44a	Obp44a	Obp44a	Obp44a
Obp46a	Obp46a	Obp46a	Obp46a	Obp46a		Obp46a	Obp46a	Obp46a	Obp46a	Obp46a
Obp47a	Obp47a	Obp47a	Obp47a	Obp47a		Obp47a	Obp47a	Obp47a	Obp47a	Obp47a
Obp47b	Obp47b	Obp47b	Obp47b	Obp47b		Obp47b	Obp47b	Obp47b	Obp47b	Obp47b
Obp49a	Obp49a	Obp49a	Obp49a	Obp49a		Obp49a	Obp49a	Obp49a	Obp49a	Obp49a
Obp50a	Obp50a	Obp50a	Obp50a	Obp50a		Obp50a	Obp50a	Obp50a	Obp50a	Obp50a
Obp50b	Obp50b	Obp50b	Obp50b	Obp50b		Obp50b	Obp50b	Obp50b	Obp50b	Obp50b
Obp50c	Obp50c	Obp50c	Obp50c	Obp50c		Obp50c	Obp50c	Obp50c	Obp50c	Obp50c
Obp50d	Obp50d	Obp50d	Obp50d	Obp50d		Obp50d	Obp50d	Obp50d	Obp50d	Obp50d
Obp50e	Obp50e	Obp50e	Obp50e	Obp50e		Obp50e	Obp50e	Obp50e	Obp50e	Obp50e
Obp51a	Obp51a	Obp51a	Obp51a	Obp51a		Obp51a	Obp51a	Obp51a	Obp51a	Obp51a
Obp56a	Obp56a	Obp56a	Obp56a	Obp56a		Obp56a	Obp56a	Obp56a	Obp56a	Obp56a
Obp56b	Obp56b	Obp56b	Obp56b	Obp56b		Obp56b	Obp56b	Obp56b	Obp56b	Obp56b
Obp56c	Obp56c	Obp56c	Obp56c	Obp56c		Obp56c	Obp56c	Obp56c	Obp56c	Obp56c
Obp56d	Obp56d	Obp56d	Obp56d	Obp56d		Obp56d	Obp56d	Obp56d	Obp56d	Obp56d
Obp56e	Obp56e	Obp56e	Obp56e	Obp56e		Obp56e	Obp56e	Obp56e	Obp56e	Obp56e
Obp56f	Obp56f	Obp56f	Obp56f	Obp56f		Obp56f	Obp56f	Obp56f	Obp56f	Obp56f
Obp56g	Obp56g	Obp56g	Obp56g	Obp56g		Obp56g	Obp56g	Obp56g	Obp56g	Obp56g
Obp56h	Obp56h	Obp56h	Obp56h	Obp56h		Obp56h	Obp56h	Obp56h	Obp56h	Obp56h
Obp56i	Obp56i	Obp56i	Obp56i	Obp56i		Obp56i	Obp56i	Obp56i	Obp56i	Obp56i
Obp57a	Obp57a	Obp57a	Obp57a	Obp57a		Obp57a	Obp57a	Obp57a	Obp57a	Obp57a
Obp57b	Obp57b	Obp57b	Obp57b	Obp57b		Obp57b	Obp57b	Obp57b	Obp57b	Obp57b
Obp57c	Obp57c	Obp57c	Obp57c	Obp57c		Obp57c	Obp57c	Obp57c	Obp57c	Obp57c
Obp57d	Obp57d	Obp57d	Obp57d	Obp57d		Obp57d	Obp57d	Obp57d	Obp57d	Obp57d
Obp57e	Obp57e	Obp57e	Obp57e	Obp57e		Obp57e	Obp57e	Obp57e	Obp57e	Obp57e
Obp58b	Obp58b	Obp58b	Obp58b	Obp58b		Obp58b	Obp58b	Obp58b	Obp58b	Obp58b
Obp58c	Obp58c	Obp58c	Obp58c	Obp58c		Obp58c	Obp58c	Obp58c	Obp58c	Obp58c
Obp58d	Obp58d	Obp58d	Obp58d	Obp58d		Obp58d	Obp58d	Obp58d	Obp58d	Obp58d
Obp59a	Obp59a	Obp59a	Obp59a	Obp59a		Obp59a	Obp59a	Obp59a	Obp59a	Obp59a
Obp69a	Obp69a	Obp69a	Obp69a	Obp69a		Obp69a	Obp69a	Obp69a	Obp69a	Obp69a
Obp83a	Obp83a	Obp83a	Obp83a	Obp83a		Obp83a	Obp83a	Obp83a	Obp83a	Obp83a
Obp83b	Obp83b	Obp83b	Obp83b	Obp83b		Obp83b	Obp83b	Obp83b	Obp83b	Obp83b
Obp83cd	Obp83cd	Obp83cd	Obp83cd	Obp83cd		Obp83cd	Obp83cd	Obp83cd	Obp83cd	Obp83cd
Obp83ef	Obp83ef	Obp83ef	Obp83ef	Obp83ef		Obp83ef	Obp83ef	Obp83ef	Obp83ef	Obp83ef
Obp83g	Obp83g	Obp83g	Obp83g	Obp83g		Obp83g	Obp83g	Obp83g	Obp83g	Obp83g
Obp84a	Obp84a	Obp84a	Obp84a	Obp84a		Obp84a	Obp84a	Obp84a	Obp84a	Obp84a
Obp85a	Obp85a	Obp85a	Obp85a	Obp85a		Obp85a	Obp85a	Obp85a	Obp85a	Obp85a
Obp8a	Obp8a	Obp8a	Obp8a	Obp8a		Obp8a	Obp8a	Obp8a	Obp8a	Obp8a
Obp93a	Obp93a	Obp93a	Obp93a	Obp93a		Obp93a	Obp93a	Obp93a	Obp93a	Obp93a
Obp99a	Obp99a	Obp99a	Obp99a	Obp99a		Obp99a	Obp99a	Obp99a	Obp99a	Obp99a
Obp99b	Obp99b	Obp99b	Obp99b	Obp99b		Obp99b	Obp99b	Obp99b	Obp99b	Obp99b
Obp99c	Obp99c	Obp99c	Obp99c	Obp99c		Obp99c	Obp99c	Obp99c	Obp99c	Obp99c
Obp99d	Obp99d	Obp99d	Obp99d	Obp99d		Obp99d	Obp99d	Obp99d	Obp99d	Obp99d
