# Supplementary material for: Extensive local adaptation within the chemosensory system following Drosophila melanogaster's global expansion
Source: Nat Commun. 2016 Jun 13;7:ncomms11855. doi: 10.1038/ncomms11855 (PMC4910016; doi:10.1038/ncomms11855)
Supplement: Supplementary Dataset 8 — Bed files for the protein families used in this study. [file ncomms11855-s9.txt]

X	14683703	14695376	rut	-1
3L	19942522	19970095	Ac76E	1
2L	11138801	11148875	Gyc32E	-1
3R	25509124	25511336	Gycalpha99B	1
3R	26963223	26997055	Gycbeta100B	1
X	15406773	15433447	Ac13E	-1
2L	21633627	21646825	Ac3	1
3L	21130180	21153781	Ac78C	-1
2R	16874338	16878676	CG3216	-1
3L	13453363	13458366	CG10738	1
3R	11011802	11015888	Gyc88E	1
3R	11714916	11715837	CG14877	-1
3R	12299092	12301095	Gyc-89Da	1
3R	12304549	12306558	Gyc-89Db	1
2L	12925619	12929755	ACXE	1
3L	2238428	2243622	ACXD	1
2L	12912589	12916721	ACXC	1
2L	12916916	12920898	ACXB	1
2L	12921114	12925261	ACXA	1
3R	11684053	11695774	CG31183	-1
3L	2244530	2248483	CG32301	1
3L	2248635	2252729	CG32305	1
2R	14072291	14079142	CG33958	-1
3R	319126	364151	CG34357	-1
3L	19713544	19719915	CG42637	-1
3L	16495391	16523733	CG43373	-1
2L	14378821	14381134	ppk	-1
3R	471786	473860	rpk	1
2R	12540710	12542551	Nach	-1
X	16700340	16702418	ppk28	1
X	17460883	17463168	ppk23	-1
2L	6352324	6354331	ppk7	-1
2L	6354956	6356498	ppk14	1
2L	16758350	16760113	ppk17	-1
2R	16133276	16135012	ppk6	-1
2R	18314984	18317089	ppk12	1
2R	19940552	19942396	ppk29	-1
3L	3753693	3755089	ppk27	-1
3L	7449289	7451453	ppk26	1
3R	22227631	22229378	ppk15	-1
3R	25490501	25492505	ppk21	1
3R	25492536	25494599	ppk20	-1
3R	25494880	25496594	ppk30	1
3R	25498178	25499945	ppk19	1
3R	27091452	27094233	ppk24	1
2R	19426154	19428296	ppk3	-1
3R	22988846	22990853	ppk31	1
3R	20683344	20685433	ppk22	-1
X	3463537	3465833	ppk8	1
3L	21527760	21529961	ppk5	1
2R	2837896	2839663	ppk25	1
2L	21086900	21088730	ppk13	-1
2L	9771155	9773042	ppk16	-1
2L	10450134	10452201	ppk10	-1
2R	17851678	17858169	ppk9	1
3L	14981052	14984316	mnd	1
2L	12052230	12055296	JhI-21	-1
X	14480399	14496543	CG9413	-1
X	16986153	16991761	CG16700	1
X	16996286	16998118	CG4991	1
X	19613768	19620719	CG12531	1
2L	8384860	8388135	CG13384	1
2L	21075702	21080854	tadr	1
2R	4934011	4946828	CG13743	-1
2R	6791166	6792996	CG12943	1
2R	8528528	8531491	CG8785	-1
2R	10086505	10088226	VGAT	-1
3L	1971817	1974242	CG1139	1
3L	9488778	9492278	path	-1
3L	11050279	11052350	CG7888	1
3L	15137882	15139039	Pex3	1
3L	15299658	15304158	CG7255	1
3L	17845748	17849771	CG5535	-1
3L	20400887	20403504	CG13248	-1
3L	22884467	22886348	slif	1
3R	20773354	20775261	CG13646	1
3R	22934719	22937441	gb	-1
3R	27212833	27216381	CG1607	1
2R	17207666	17210387	CG30394	-1
3L	11018661	11020432	CG32079	1
3L	11020705	11022420	CG32081	1
3L	11030081	11044379	CG43693	-1
X	1518555	1553635	br	1
3R	17176749	17202754	mod(mdg4)	-1
2R	15165634	15167676	rib	1
3R	27553013	27560218	ttk	1
3R	14242499	14341054	fru	-1
3L	1038322	1100636	bab1	-1
2R	6370445	6421254	lola	-1
3L	14742775	14750195	Trl	-1
2R	14042653	14043498	lolal	-1
3L	1141968	1174497	bab2	-1
X	5802525	5806796	CG12236	1
X	5832703	5835437	CG3726	1
X	15836485	15838088	CG8924	1
3L	3160097	3161724	pfk	1
3L	8508189	8510758	CG6765	1
3R	11247877	11259906	CG6118	-1
3L	13410503	13413194	CG32121	-1
3R	18274138	18286222	CG34376	1
2L	1690638	1696857	chinmo	1
2R	6449310	6502586	psq	1
3L	3149983	3157586	BtbVII	1
X	13748132	13795656	mamo	-1
3R	9049027	9071854	Ace	-1
2R	17504614	17506477	clt	-1
3L	12181959	12183644	Est-6	1
2L	8673202	8676675	Glt	1
2L	15757096	15760568	Gli	-1
3L	16766857	16769460	Nrt	1
2R	12007937	12010147	Jhe	1
3R	3371694	3374660	alpha-Est1	-1
3R	3312552	3319545	alpha-Est10	-1
3R	3368572	3370800	alpha-Est2	1
3R	3364765	3366921	alpha-Est3	-1
3R	3362474	3364279	alpha-Est4	-1
3R	3350358	3354439	alpha-Est6	-1
3R	3345473	3349365	alpha-Est7	-1
3R	3320793	3330279	alpha-Est9	-1
3R	6986951	6988797	CG4757	1
X	3863115	3865348	CG6414	-1
2L	1240068	1242145	CG5397	1
2L	6897428	6905992	Nlg2	1
2L	8676848	8679782	CG9287	-1
2L	8681403	8684350	CG9289	-1
2L	9589666	9591547	CG3841	1
2L	9598940	9600853	CG4382	-1
2R	10480267	10482563	CG12869	1
2R	12004616	12006578	Jhedup	1
2R	18437713	18439478	CG6018	1
2R	19965857	19967999	CG10339	-1
3L	21494565	21496956	Est-Q	1
3R	19348797	19354595	CG10175	-1
3R	3488319	3519422	Nlg1	1
3R	3397966	3429469	CG34127	-1
3R	16036977	16064058	Nlg4	1
3R	3359986	3362022	alpha-Est5	-1
2R	9541902	9634216	fas	1
X	4028813	4097293	Fas2	-1
3L	4224837	4235908	ImpL2	-1
2L	1381444	1420165	lea	-1
2R	18582058	18587457	robo	-1
2L	4295225	4321064	tutl	1
2R	8417232	8450624	fra	1
X	581732	641664	sdk	1
2L	4324908	4331614	CG16857	1
2L	6945753	6948413	ihog	-1
2R	3208181	3265099	Dscam1	-1
3R	207690	212484	Cont	1
3R	22298701	22357946	plum	-1
X	2339084	2346162	boi	-1
2L	1256891	1293686	robo3	1
X	19570572	19577003	dome	-1
3R	13300587	13324027	Dscam3	-1
3L	8242000	8274007	Dscam4	1
3R	4190813	4269253	CG43462	-1
2R	16952939	16954563	Cht4	-1
3L	1752633	1754342	Cht2	-1
X	6742141	6743504	Cht11	-1
2L	8197293	8198754	CG8460	1
2L	16738996	16742225	ChLD3	1
2R	13016338	13017749	Cda9	1
2R	16949153	16950702	Cht8	1
2R	16955537	16956777	Cht9	-1
3L	3091614	3106676	Cht7	-1
3L	11968022	11968859	CG14125	1
3R	9593401	9596250	Cht5	1
2R	16950752	16952325	Cht12	-1
2L	26521	58150	Cda5	-1
X	21985797	22034400	Cda4	-1
2L	22892405	22908802	Cht3	-1
2L	2032635	2035936	CG42296	-1
X	9911757	9944448	Cht6	1
2L	2032635	2035936	CG42296	-1
2R	12579275	12581143	CG5210	1
2L	16451190	16452849	Idgf3	1
2L	16447397	16450458	Idgf2	1
2L	16445329	16446719	Idgf1	1
X	9822441	9824505	Idgf4	-1
2R	14281213	14282669	Idgf5	1
3L	21290385	21290827	Edg78E	-1
2R	4318250	4318706	Lcp1	-1
2R	4321596	4322038	Lcp2	-1
2R	4322994	4323388	Lcp3	1
2R	4325201	4325596	Lcp4	1
2L	7021715	7022340	Pcp	1
3L	6129480	6129840	Lcp65Af	-1
3L	6130819	6131178	Lcp65Ae	-1
3L	6136569	6136986	Lcp65Ad	1
3L	6138011	6138410	Lcp65Ac	1
3L	6144433	6144741	Lcp65Aa	1
3L	6145381	6145779	Acp65Aa	-1
2R	20667558	20667892	Lcp9	-1
X	12381115	12383080	Cpr11A	1
X	12447281	12448168	Cpr11B	1
X	13422046	13423165	CG15754	1
X	13428506	13429836	CG15756	1
X	13437807	13438735	Cpr12A	1
2R	7139632	7140396	Cpr47Ea	-1
2R	7142750	7143394	Cpr47Eb	1
2R	7146822	7147344	Cpr47Ec	-1
2R	7148818	7149295	Cpr47Ed	-1
2R	7152821	7154275	Cpr47Ee	1
2R	8274562	8277200	Cpr49Ac	1
2R	8278538	8279159	Cpr49Ad	-1
2R	8289827	8291938	Cpr49Ae	1
2R	8293510	8293948	Cpr49Af	1
2R	8295369	8295854	Cpr49Ag	1
2R	8301567	8302358	Cpr49Ah	1
3L	6153914	6154689	Cpr65Az	1
3L	7079219	7079668	Cpr65Ea	-1
3L	7081199	7081809	Cpr65Eb	-1
3L	7086384	7086839	Cpr65Ec	1
3L	10883149	10883710	Cpr67Fa1	1
3L	10884868	10885510	Cpr67Fa2	1
3L	10887291	10887723	Cpr67Fb	1
3L	21285319	21285767	Cpr78Ca	-1
3L	21288666	21289171	Cpr78Cb	1
3L	21293721	21294150	Cpr78Cc	1
3L	21659577	21660056	Cpr78E	-1
3R	12006897	12011836	CG8927	1
3R	22908995	22912071	Cpr97Ea	-1
3R	22915633	22916713	Cpr97Eb	-1
3R	25731220	25732104	CG15515	1
3R	26693394	26694405	Cpr100A	1
3L	6143534	6143910	Cpr65Ax2	-1
3L	6124519	6125181	Cpr65Au	-1
2R	8265962	8266846	Cpr49Ab	1
2R	8264203	8264806	Cpr49Aa	1
2R	20550486	20550825	Cpr60D	-1
3L	6135065	6135483	Cpr65Aw	-1
3L	6132516	6132961	Cpr65Av	-1
3L	6151220	6151664	Cpr65Ay	-1
2R	7165490	7165911	Cpr47Eg	-1
3L	6123651	6124029	Lcp65Ag3	-1
3L	6140663	6141039	Cpr65Ax1	-1
X	14679345	14680243	Ag5r	-1
X	14677033	14678039	Ag5r2	-1
X	14182317	14183397	CG9400	-1
2L	2263558	2264184	CG4270	1
2L	2308027	2308671	CG16995	1
2L	20133843	20134901	CG10651	-1
2R	17234434	17235351	CG9822	-1
2R	17236560	17237940	CG17974	-1
2R	20527219	20528184	CG3640	1
3L	10145064	10145856	CG8072	1
3L	10159168	10160120	CG6628	-1
3R	4823423	4824372	CG11977	1
3R	7051258	7052099	scpr-C	1
3R	7065860	7066701	scpr-B	-1
3R	7066918	7067777	scpr-A	1
3R	9034879	9039900	CG8483	-1
2R	8735578	8736470	CG30486	-1
2R	8734444	8735502	CG30488	-1
3R	11356239	11357195	CG31296	-1
3R	2427032	2427787	CG31482	1
X	10260543	10261494	CG32679	-1
3L	17851574	17853487	CG34002	1
2L	2264267	2265311	CG34049	-1
2R	8733109	8734101	CG17575	-1
3R	2200201	2202990	CG42564	1
3R	7065860	7066701	scpr-B	-1
2R	14630168	14631080	CG18609	-1
2R	14631322	14632228	CG17821	-1
3L	11093782	11094775	Elo68beta	-1
3R	3808093	3821144	CG2781	-1
3R	5638527	5639527	CG8534	1
3R	5639904	5640742	eloF	1
3R	5641819	5642679	CG16904	-1
3R	5643224	5644088	CG9459	-1
3R	5644731	5645589	CG9458	-1
3R	18358437	18359489	CG5326	-1
3R	18384730	18386031	CG5278	-1
3R	18749193	18750073	CG6660	1
2R	5777485	5778584	CG30008	1
3R	19749100	19749920	CG31141	1
3R	268469	273480	CG31522	-1
3R	292413	294246	CG31523	-1
3L	11095099	11096106	Elo68alpha	-1
3R	18396225	18405438	CG33110	1
3R	18380422	18381845	bond	1
3L	16643175	16652511	Baldspot	-1
2L	3619286	3621073	Dot	1
3R	6994310	6995932	Ugt35b	-1
3R	6996666	6998346	Ugt35a	-1
2R	12730935	12732392	Ugt37c1	-1
2L	6225079	6226747	Ugt37b1	1
2L	20372473	20373967	Ugt37a1	-1
2L	18827002	18828864	CG17322	1
2R	17100473	17102410	CG4302	-1
2L	18820256	18822548	CG17324	1
2L	7067983	7069542	CG11289	1
2L	18511623	18513337	CG10178	1
2L	18824306	18826203	CG17323	1
2R	17103024	17104844	CG15661	-1
3L	19053375	19055548	CG3797	-1
3R	8565384	8567042	CG5724	1
3R	8567750	8569398	CG5999	-1
3R	17223588	17225447	CG6475	-1
3R	19358767	19360445	CG10170	-1
3R	19360795	19362407	CG16732	-1
3R	19362761	19364443	CG10168	-1
2R	18529455	18531312	Ugt58Fa	-1
3R	6999297	7001117	Ugt86Dj	-1
3R	6977691	6979518	Ugt86Di	-1
3R	7001294	7003224	Ugt86Dh	1
3R	6990145	6991796	Ugt86Dg	-1
3R	6992036	6993685	Ugt86De	-1
3R	6952422	6954035	Ugt86Dd	-1
3R	6980377	6982235	Ugt86Dc	1
3R	6982963	6985202	Ugt86Da	1
2L	16799808	16801518	Ugt36Bc	1
2L	16796595	16798273	Ugt36Bb	1
2L	16794236	16795807	Ugt36Ba	1
3L	4059922	4061851	CG18869	1
2R	1414802	1436501	CG30438	1
3R	27219351	27220976	CG31002	-1
3R	8193664	8194293	GstD1	-1
3R	8197720	8198367	GstD2	1
3R	8198852	8199451	GstD3	1
3R	8199875	8200522	GstD4	1
3R	8201486	8202136	GstD5	1
3R	8202894	8203541	GstD6	1
3R	8204268	8204942	GstD7	1
3R	8205758	8206396	GstD8	1
2R	20654364	20655092	GstE12	-1
3R	25046019	25047498	Ef1gamma	1
X	13299000	13303068	GstT4	1
X	13707761	13716041	Clic	-1
X	20338707	20340692	GstT3	1
2R	5009859	5010663	GstE13	1
2R	9127293	9128268	GstE14	1
2R	14285937	14286611	GstE1	1
2R	14391257	14392330	GstE11	1
3L	5135405	5137221	CG4623	1
3L	8512054	8513309	GstO3	1
3L	8514635	8516531	GstO2	-1
3L	8516967	8517902	GstO1	-1
3R	5281310	5282167	GstZ1	-1
3R	5283718	5286016	GstZ2	-1
3R	8191963	8192619	GstD9	-1
3R	8210069	8211256	GstD11	1
3R	8190635	8191267	GstD10	-1
2R	5493592	5494478	GstT1	1
2R	5494872	5495730	GstT2	1
2R	19431622	19432300	CG30185	1
2R	14296596	14297261	GstE9	1
2R	14295365	14296033	GstE8	1
2R	14294460	14295131	GstE7	1
2R	14293547	14294215	GstE6	1
2R	14292139	14292807	GstE5	1
2R	14290780	14291448	GstE4	1
2R	14288262	14288924	GstE3	1
2R	14287029	14287694	GstE2	1
2R	14284248	14284970	GstE10	-1
3L	8513690	8514534	se	1
3R	2972036	2976352	gfzf	-1
3R	12323539	12324681	Gr89a	-1
3R	15946782	15947999	Gr92a	1
3L	20730715	20732530	Gr77a	-1
3R	23313928	23315226	Gr98a	1
3L	841718	843411	Gr61a	1
3L	841718	843411	Gr61a	1
X	9955660	9956818	Gr9a	1
2L	12138073	12140251	Gr33a	1
3R	23368219	23369610	Gr98b	1
3R	17671176	17672381	Gr93d	-1
2R	18990000	18991256	Gr59c	-1
2R	18991464	18992692	Gr59d	-1
2L	21367908	21369706	Gr39b	-1
2R	18969726	18970889	Gr59b	1
2L	1755253	1756451	Gr22f	-1
3L	11744405	11745574	Gr68a	1
2L	11114183	11115755	Gr32a	1
3R	17658415	17659735	Gr93a	1
2R	6249810	6251089	Gr47a	1
3R	17668243	17669487	Gr93b	-1
2R	19430033	19431408	Gr59f	1
3R	23371774	23373184	Gr98d	1
3L	4035799	4037539	Gr64f	1
2L	21294553	21297686	Gr39a	1
2L	21296314	21297686	Gr39a	1
2L	21291974	21297686	Gr39a	1
2L	21290734	21297686	Gr39a	1
3L	4026769	4028483	Gr64a	1
2R	3278527	3280654	Gr43a	-1
2R	3278527	3280654	Gr43a	-1
3L	8298436	8300080	Gr66a	-1
X	11307533	11309602	Gr10a	-1
3L	4033767	4035618	Gr64e	1
3L	4033767	4035618	Gr64e	1
2L	1793668	1794917	Gr22a	-1
X	9121328	9122667	Gr8a	1
3R	18877411	18878625	Gr94a	1
2R	18968084	18969248	Gr59a	1
3L	3894999	3896603	Gr63a	-1
2R	19428577	19429902	Gr59e	-1
2R	17865894	17867177	Gr58b	-1
2R	17867365	17868604	Gr58a	1
3L	4030439	4031925	Gr64c	1
3L	4030439	4031925	Gr64c	1
X	5574760	5576476	Gr5a	1
2L	7455008	7462247	Gr28b	-1
2L	7455008	7460571	Gr28b	-1
2L	7455008	7458754	Gr28b	-1
2L	7455008	7457371	Gr28b	-1
2L	7455008	7456477	Gr28b	-1
2L	781297	782824	Gr21a	1
2L	781297	782824	Gr21a	1
2R	16573110	16574415	Gr57a	-1
2L	7452541	7454169	Gr28a	-1
3L	4028684	4030247	Gr64b	1
2R	17864167	17865462	Gr58c	1
3L	4032337	4033583	Gr64d	1
3L	4032098	4033583	Gr64d	1
2L	17178781	17180064	Gr36b	1
3R	23370165	23371558	Gr98c	1
2L	1784062	1785286	Gr22e	1
X	11305945	11307223	Gr10b	-1
3R	17669736	17670987	Gr93c	-1
X	1346736	1348137	Gr2a	1
2L	17176618	17177921	Gr36a	1
3R	5821266	5822511	Gr85a	-1
3R	22790866	22792194	Gr97a	-1
2L	17180338	17181632	Gr36c	1
2R	7249405	7250774	Gr47b	1
2L	1790617	1791823	Gr22c	-1
2L	2670923	2672159	Gr23a	1
2L	2669823	2672159	Gr23a	1
2L	1792057	1793268	Gr22b	-1
2L	1789141	1790361	Gr22d	-1
3R	14725200	14726577	Rh2	1
3R	25777090	25787604	TkR99D	-1
3R	22853744	22883504	RYa-R	1
X	1939168	1941679	moody	-1
X	18658749	18667818	CCKLR-17D3	-1
2R	1950386	1956051	CCHa2-R	1
2R	20142912	20144683	CG13575	1
2R	20370570	20377168	CG13579	1
3L	5506289	5511677	Lkr	-1
3L	12332984	12341067	CrzR	-1
3L	18479775	18481904	AstC-R2	-1
3L	18566940	18568511	AstC-R1	1
3L	20067213	20069015	sNPF-R	-1
3L	21552281	21555100	CapaR	-1
3R	9155060	9157973	PK2-R2	-1
3R	9165892	9170508	PK2-R1	1
3R	9926368	9928439	PK1-R	-1
3R	17104845	17117790	SIFaR	-1
3R	24563273	24569747	AstA-R2	-1
2R	13535037	13541801	CCHa1-R	-1
X	18338271	18356560	CG32547	-1
X	18602697	18620605	CCKLR-17D1	-1
3L	343544	345881	mth	-1
2R	13336623	13338534	mthl3	-1
X	12845337	12848572	hec	-1
X	13182396	13187911	CG15744	1
X	16535510	16537540	mthl1	1
2R	4503583	4511012	Cirl	1
2R	8368439	8374410	Dh44-R2	1
2R	10269711	10272506	Dh44-R1	1
2R	13332811	13334733	mthl4	-1
3L	330040	331936	mthl9	-1
3L	333475	336682	mthl10	-1
3L	7479170	7480943	mthl6	1
3L	8171776	8173614	mthl7	-1
3R	7709785	7712557	mthl5	-1
3R	26932327	26934801	CG11318	-1
3R	26953746	26956072	CG15556	-1
3R	9179395	9181135	mthl12	1
3R	6226773	6228676	mthl11	1
2L	10234787	10237845	mthl15	-1
3L	24193	26078	mthl8	1
3L	248001	249964	mthl14	1
2R	9156071	9165645	Dh31-R	-1
X	2466700	2471859	Pdfr	1
3L	5597994	5599916	mthl2	1
3L	1529439	1531259	Ir62a	-1
2R	13631606	13633366	Ir54a	1
3L	11226120	11229038	Ir68a	-1
3R	16677566	16685667	Ir93a	-1
X	7659015	7660859	Ir7a	1
3R	19313223	19314902	Ir94h	1
3L	20101884	20104537	Ir76b	-1
3R	4620406	4622367	Ir85a	1
X	21348281	21349972	Ir20a	-1
X	7758981	7761001	Ir7b	-1
2R	11389325	11391115	Ir52b	1
2R	15397273	15398976	Ir56c	1
3L	10425484	10427205	Ir67c	-1
X	7773833	7775712	Ir7e	-1
2R	20417077	20418795	Ir60e	-1
3R	17943362	17945176	Ir94c	-1
3L	17808762	17811021	Ir75a	-1
3R	19309585	19311222	Ir94g	1
2L	22189584	22197861	Ir40a	-1
2L	22189584	22214265	Ir40a	-1
X	11202566	11205241	Ir10a	-1
X	9126759	9130618	Ir8a	-1
2R	20403248	20404981	Ir60b	1
3R	19228530	19230861	Ir94d	1
X	7776089	7778059	Ir7f	-1
2R	15395672	15396949	Ir56b	1
2R	11387137	11388936	Ir52a	1
X	12269629	12271737	Ir11a	-1
3L	17813593	17815934	Ir75c	-1
3L	18901644	18904282	Ir75d	-1
2R	20406946	20408670	Ir60d	1
2R	6265462	6267243	Ir47a	-1
3R	3232591	3235106	Ir84a	1
2R	14981772	14983679	Ir56a	-1
3L	17811173	17813293	Ir75b	-1
3R	17939149	17940936	Ir94a	1
3R	9246025	9248862	Ir87a	1
2L	21919	25151	Ir21a	-1
2R	11391706	11393505	Ir52c	1
3R	19231231	19233124	Ir94e	1
X	7770996	7772869	Ir7d	-1
2R	15399178	15401076	Ir56d	-1
3L	12118587	12120494	Ir68b	-1
2L	10405752	10408128	Ir31a	1
2L	10405752	10408011	Ir31a	1
2R	7675313	7676998	Ir48c	-1
3L	10423359	10425083	Ir67b	-1
3L	5371886	5375921	Ir64a	-1
3R	27626685	27628496	Ir100a	1
2R	11095498	11097291	Ir51b	1
2R	7588152	7589954	Ir48b	-1
2R	20136578	20138826	Ir60a	-1
3L	19794642	19796477	Ir76a	1
3L	19794642	19796477	Ir76a	1
3L	19794642	19795113	Ir76a	1
3L	19792378	19796477	Ir76a	1
2R	805024	909062	Ir41a	1
2R	11394087	11395871	Ir52d	1
3R	17941193	17942971	Ir94b	-1
X	7768859	7770832	Ir7c	1
X	7768859	7770832	Ir7c	1
X	7778693	7781009	Ir7g	1
3L	9535345	9537099	Ir67a	-1
2L	4830968	4834681	Ir25a	-1
2L	4830968	4834949	Ir25a	-1
2L	4830968	4834317	Ir25a	-1
2L	4830968	4834949	Ir25a	-1
3R	16164695	16169624	Ir92a	1
3R	19307587	19309263	Ir94f	1
2L	13983422	13993487	rk	-1
3L	4939268	4956845	Con	-1
2L	10517426	10518773	Lrr47	1
2R	18210475	18216029	Gp150	1
2L	12819018	12821660	kek1	-1
3R	3192025	3195027	MstProx	-1
2L	15578953	15583026	kek3	1
3R	9521259	9525821	f-cup	-1
2L	15630193	15632094	CG18480	1
2L	16400501	16405924	CG5888	-1
2L	13639706	13641248	ics	-1
2L	14029400	14031534	CG18095	-1
X	6866492	6867208	CG3040	-1
X	20181336	20186459	CG1504	-1
2L	3525209	3527200	CG8852	1
2L	9084107	9089440	Toll-4	1
2L	17368197	17383782	Lrch	-1
2L	19059647	19063049	Phlpp	1
2R	10823651	10826586	Lap1	1
2R	16534469	16548012	Lrt	1
2R	17576548	17577692	CG10307	1
2R	20361982	20362704	CG3494	1
3L	4803170	4805257	CG7509	-1
3L	9500679	9502552	CG3408	-1
3L	20447873	20452656	CG5195	-1
3R	13222899	13225221	Sur-8	-1
X	10376893	10380279	CG32687	-1
3R	20995330	21019376	lobo	-1
3R	8951791	8958057	2mit	-1
3R	22363345	22429293	scrib	1
3R	22363345	22429293	scrib	1
X	9947950	9949346	Yp1	1
X	13653635	13655031	Yp3	1
X	9945220	9946616	Yp2	-1
X	5883273	5886126	CG5966	1
X	9803477	9804988	CG1986	-1
X	17109366	17111130	CG5162	1
X	17812950	17817744	CG6847	1
2L	2410884	2414902	CG18641	-1
2L	8027009	8028691	CG7367	-1
2L	8372598	8374128	CG17292	1
2L	10724274	10728676	CG6431	1
2L	16832193	16833900	CG13282	-1
2L	22109116	22110349	CG6675	1
2R	12768450	12772005	CG6472	1
2R	19791352	19792616	CG13562	1
3L	3615394	3616549	CG10357	1
3L	6250606	6251860	CG10163	-1
3L	13449356	13450338	CG10116	-1
3L	20351612	20352920	CG5665	1
3R	11911455	11912753	sxe2	1
3R	21407189	21408686	CG4582	-1
3R	22829042	22831179	CG6296	-1
3R	22831670	22832752	CG6295	-1
3R	22842935	22844004	CG17192	-1
3R	22844382	22845449	CG17191	-1
3R	22845998	22847075	CG6283	-1
3R	22847822	22848909	CG6277	-1
3R	22850715	22851810	CG6271	-1
2L	2418475	2419764	CG34447	-1
2L	2416809	2417965	CG34448	-1
2L	5215283	5216514	CG14034	-1
3R	9196053	9197468	Lip3	-1
2L	10699588	10701363	Lip1	-1
2L	10702395	10706190	Lip2	-1
2L	3446038	3447548	CG2772	1
2L	10531852	10533576	CG18301	1
2L	10534973	10536315	CG18302	1
2L	10629499	10630995	CG7329	-1
2L	22175450	22183923	CG3635	1
2R	11101837	11103105	CG8093	-1
2R	20089784	20095726	CG11406	-1
3L	20453804	20455118	mag	1
3R	8460639	8461924	CG11598	1
3R	8462275	8463602	CG11600	1
3R	8464203	8465669	CG11608	1
3R	8466063	8467826	CG6753	-1
3R	8459081	8460374	CG18530	1
2L	10643995	10645750	CG18284	1
3R	21728419	21729812	CG31089	1
3R	21726316	21727711	CG31091	1
2L	10662509	10671179	CG31871	1
2L	10639946	10643375	CG31872	1
3R	2588702	2590563	Ama	1
2R	8341022	8352386	Lac	1
3R	18741130	18785823	klg	1
2R	18267307	18269871	wrapper	1
2L	4735547	4793680	CG15630	-1
2L	5602974	5613494	CG14010	-1
2L	6617140	6621510	CG11320	-1
3L	14857955	14874834	CG17839	1
3L	21614988	21618573	CG7166	-1
3R	24751209	24753493	CG14521	-1
2L	5626921	5651916	CG31646	-1
2L	9052902	9066401	CG31708	-1
2L	13678354	13714138	CG31814	-1
X	3407036	3424453	CG32791	-1
2L	1997774	2005615	CG33543	-1
U	72264	219522	CG40378	1
3R	23595712	23659841	CG34353	-1
3L	5422614	5432692	CG34391	1
X	21295615	21313695	CG42343	-1
2L	6378840	6408383	CG42368	-1
X	21295615	21313695	CG42343	-1
3R	20227371	20247608	nAChRalpha1	-1
3L	4429652	4435339	nAChRbeta1	1
3R	20311671	20316734	nAChRalpha2	1
3L	17822414	17831777	Grd	1
3R	15487314	15489042	ort	1
3R	20335146	20340692	nAChRbeta2	-1
3L	9144051	9170333	Rdl	-1
X	15820185	15822440	Lcch3	1
X	8176990	8223436	nAChRalpha3	-1
3R	15578340	15600430	GluClalpha	1
2L	14061611	14089260	nAChRalpha5	1
2R	18015360	18017618	NtR	1
X	4801012	4802640	CG6927	1
X	15816135	15818558	CG8916	1
2L	545192	546953	nAChRbeta3	1
2L	9797108	9869598	nAChRalpha6	-1
2R	6716161	6721374	CG12344	-1
3L	17463807	17467478	CG7589	1
3R	7613304	7614954	HisCl1	1
3R	27128572	27130804	CG11340	-1
X	19223745	19237689	nAChRalpha7	-1
3L	15844852	15863897	pHCl	-1
X	3136483	3136806	ng1	1
X	3134229	3134567	ng2	-1
X	3135650	3136090	ng3	-1
3L	11123970	11124362	nol	1
X	2835515	2836303	CG14421	1
X	2960801	2961595	CG4116	-1
X	11731636	11732043	CG15741	-1
2L	460515	464933	CG4297	-1
2L	10122341	10122739	CG13135	-1
2R	19635122	19635667	CG13560	1
2R	19638208	19638681	CG12491	1
2R	19639472	19639945	CG11300	1
3L	11101363	11101776	CG12522	1
3L	11582795	11583079	CG7377	1
3L	11584038	11584322	CG33268	-1
3L	22685250	22685612	CG14454	-1
3L	22686536	22686889	CG12546	-1
3L	22687202	22687603	CG14453	1
3L	22689070	22689423	CG14452	1
3R	10386704	10387180	CG14850	1
3R	10388084	10388542	CG14851	1
3R	10390076	10390504	CG8087	-1
3R	10391668	10392192	CG14852	1
3R	22282599	22282964	CG14237	1
X	3130326	3130685	CG14265	-1
3L	11096521	11096973	CG32071	-1
3L	11100128	11100457	CG32073	-1
3L	11125088	11125420	CG32074	-1
3L	18520090	18520500	CG32198	1
3L	22690347	22690709	CG32453	1
3L	11557842	11565698	CG33267	1
2R	19636902	19637375	CG34105	-1
3R	1801987	1802525	Obp83b	-1
2R	10257869	10258529	Obp50a	-1
2R	10257869	10258529	Obp50a	-1
2R	15590790	15591255	Obp56d	-1
2R	15599902	15600356	Obp56e	1
2R	15599902	15600356	Obp56e	1
2R	15703082	15703544	Obp56h	1
2R	15703082	15703544	Obp56h	1
2R	18593450	18594165	Obp58c	-1
3R	3076563	3077258	Obp84a	-1
3R	3076563	3077679	Obp84a	-1
2R	8577670	8578425	Obp49a	-1
2R	15585275	15585933	Obp56a	1
2R	18592215	18593073	Obp58b	1
2R	16391172	16391683	Obp57c	1
2R	18594453	18595219	Obp58d	1
3R	1933909	1935338	Obp83cd	1
X	20286796	20287371	Obp19a	1
2R	10262077	10262836	Obp50e	-1
2R	10911924	10912344	Obp51a	-1
2R	16435321	16435796	Obp57e	-1
2R	15755621	15756101	Obp56i	1
2R	15752652	15756101	Obp56i	1
3R	16954672	16955439	Obp93a	-1
2R	16392674	16393234	Obp57a	1
2R	15671062	15671525	Obp56g	-1
2R	15671062	15671525	Obp56g	-1
2R	18590222	18590911	Obp59a	1
2R	4022015	4022516	Obp44a	-1
2R	4022015	4022516	Obp44a	-1
2L	7496898	7497329	Obp28a	-1
2R	16436127	16436603	Obp57d	-1
2R	6198677	6199528	Obp46a	-1
2R	7189752	7190481	Obp47b	-1
X	9108929	9109647	Obp8a	1
3R	25542060	25542509	Obp99b	-1
3R	25542060	25542509	Obp99b	-1
3R	1937465	1937968	Obp83g	-1
3R	25540261	25540674	Obp99d	1
2R	6797428	6797990	Obp47a	1
2R	6797428	6797990	Obp47a	1
2R	15586347	15586822	Obp56b	-1
2R	15600924	15601355	Obp56f	1
2R	15587678	15588573	Obp56c	-1
2R	15587678	15588573	Obp56c	-1
3R	1935501	1936730	Obp83ef	-1
2R	10259704	10260479	Obp50c	1
3L	12389306	12389993	Obp69a	1
3R	4245544	4246319	Obp85a	-1
2R	16391771	16392259	Obp57b	1
2R	16391771	16392259	Obp57b	1
3L	19597775	19598351	lush	-1
3L	19597775	19598351	lush	-1
3R	1798020	1799044	Obp83a	-1
X	19029436	19029876	Obp18a	-1
X	20291165	20291883	Obp19d	1
X	20291165	20291883	Obp19d	1
X	20287772	20288698	Obp19b	1
2R	10258754	10259524	Obp50b	1
3R	25497438	25497934	Obp99a	1
3R	25497438	25497934	Obp99a	1
2R	10260629	10261264	Obp50d	1
2L	1991746	1992152	Obp22a	-1
2L	1991746	1992152	Obp22a	-1
X	20289199	20289792	Obp19c	-1
X	20289199	20289792	Obp19c	-1
3R	25511521	25512445	Obp99c	-1
3R	25511521	25511706	Obp99c	-1
2R	7207215	7208817	Or47b	-1
X	19988431	19989800	Or19b	1
2L	2054589	2057967	Or22c	1
2R	5232927	5234117	Or45a	1
3L	6318712	6320149	Or65b	1
X	8058299	8059741	Or7a	-1
3L	17320833	17322269	Or74a	-1
2R	1684700	1686017	Or42b	-1
2L	15622128	15623558	Or35a	-1
2L	4164689	4166134	Or24a	-1
3R	4147469	4148776	Or85a	1
2R	3808479	3810048	Or43b	-1
3R	4335799	4337080	Or85b	-1
3R	4378330	4379690	Or85d	1
2R	19327391	19328588	Or59a	-1
3L	6320708	6322169	Or65c	1
3L	10266304	10267724	Or67d	1
3R	18813003	18814225	Or94a	1
3R	82694	84166	Or82a	1
2R	19357925	19359233	Or59b	-1
2R	6026932	6029539	Or46a	1
2R	6028324	6029539	Or46a	1
3R	4337456	4338744	Or85c	-1
2L	11937969	11939202	Or33c	1
3R	1223365	1224918	Or83a	-1
3R	23671672	23672982	Or98a	1
2R	1679001	1680468	Or42a	-1
3L	15070303	15071547	Or71a	-1
3L	15070303	15071547	Or71a	-1
3R	1902526	1904005	Or83c	-1
2R	19359836	19361126	Or59c	-1
2L	9111814	9113285	Or30a	1
3R	24177964	24179224	Or98b	1
2R	7137883	7139227	Or47a	1
2R	15656966	15658738	Or56a	-1
2R	3120724	3122397	Or43a	-1
X	10352219	10353709	Or9a	-1
3R	5223912	5225273	Or85f	1
2R	5447103	5448573	Or45b	1
3L	6313711	6315198	Or65a	1
3L	12957460	12960833	Or69a	-1
3L	12957460	12958839	Or69a	-1
X	20035852	20037221	Or19a	-1
X	209156	210590	Or1a	1
3R	18815017	18816290	Or94b	1
X	2140264	2141527	Or2a	1
2R	8730644	8732072	Or49b	1
3R	16330517	16331908	Or92a	1
3L	9523021	9524434	Or67a	1
2L	1522703	1524159	Or22b	1
3R	9935167	9936545	Or88a	1
2L	11934505	11935716	Or33a	1
2L	2654143	2655333	Or23a	1
3L	9620512	9622293	Or67b	-1
2L	1520613	1522051	Or22a	1
X	11309922	11311436	Or10a	-1
2R	8280988	8282347	Or49a	1
X	15868458	15870739	Or13a	1
2L	11936181	11937501	Or33b	1
3L	2961744	2963616	Or63a	1
3L	2961744	2962491	Or63a	1
3L	10236420	10237806	Or67c	-1
3R	1232905	1238128	Orco	-12L	877362	878173	ninaA	1
X	16212215	16214369	Cyp1	-1
X	21216478	21217458	dod	1
3R	20640651	20642674	CG5808	-1
2R	13432794	13433889	cyp33	1
X	5683679	5684791	CG15767	1
2R	2562578	2563195	CG17266	-1
2R	6356139	6356951	CG11777	1
2R	12179815	12181539	CG7747	-1
2R	18532637	18533776	CG2852	-1
2R	20360361	20361575	CG3492	1
2R	20459429	20461953	CG3511	1
3L	542230	542852	Cypl	-1
3L	9623321	9624796	CG8336	1
3L	11786687	11788490	CG10907	1
3L	14211483	14211977	CG7768	1
3R	21088532	21088983	CG11858	1
3R	21444201	21446243	CG5071	1
3R	24166157	24170737	Moca-cyp	1
3L	272210	273370	CG32845	-1
2R	19729218	19730717	shu	-1
2R	17375171	17382829	Fkbp14	-1
3R	11157426	11158750	FK506-bp1	-1
2R	15177694	15178241	FK506-bp2	1
2L	9888143	9889990	FKBP59	1
2R	14517704	14519129	CG5482	-1
3R	7500004	7500483	CG14715	1
3R	16943646	16944506	CG17282	-1
3R	26317744	26321810	PH4alphaMP	-1
3L	18593446	18595152	CG4174	-1
3L	18598572	18600449	CG18233	1
3L	18600605	18602520	CG18231	1
3R	24748842	24750705	CG11828	1
3R	26299766	26311261	PH4alphaEFB	1
3R	26315862	26317676	PH4alphaSG2	1
3R	26322492	26325944	PH4alphaNE1	-1
3R	26331711	26333666	CG15539	1
3R	26335954	26337932	PH4alphaNE2	-1
3R	26340546	26342641	CG9698	1
3R	4074171	4075988	CG15864	1
3R	4071702	4073519	CG18749	1
3R	26469603	26471555	CG31013	-1
3R	26329441	26331352	PH4alphaSG1	-1
3R	26472144	26474218	PH4alphaPV	-1
3R	26431917	26433872	CG31016	1
3R	26429910	26431692	PH4alphaNE3	1
3R	26428007	26429708	CG31021	1
3R	26326924	26329082	CG31371	-1
3R	26338118	26340068	CG31524	-1
3L	18605078	18607020	CG32199	1
3L	18602729	18604761	CG32201	1
3R	26333771	26335868	CG34041	1
2L	6623123	6625108	CG34345	1
X	5660124	5661727	CG3097	-1
X	5671369	5675615	CG3108	-1
X	16974456	16981645	CG8945	-1
2L	7689447	7691043	CG18585	-1
2L	7691155	7692669	CG7025	-1
2L	9767072	9768400	CG4017	1
2L	9769084	9770376	CG17633	1
2R	3845795	3847215	CG2915	-1
2R	8649658	8651175	CG12374	1
3L	6926060	6927779	CG14820	1
3L	7378808	7380636	CG8564	-1
3L	7384531	7389004	CG8563	1
3L	7391405	7392824	CG8562	1
3L	7393195	7394600	CG18417	1
3L	7395463	7397003	CG8560	-1
3L	7490493	7491733	CG8539	-1
3R	19187857	19189296	CG4408	-1
3L	7389566	7391216	CG32379	1
X	5667170	5670612	CG42264	-1
3R	22750959	22770245	sda	1
2L	15877615	15879460	CG7653	-1
X	10517934	10521143	CG9806	-1
X	10551722	10554704	CG2111	1
2L	18855253	18857338	CG10602	-1
3L	11636043	11639133	CG6071	-1
3R	9120512	9123892	CG8773	1
3R	9124736	9127953	CG8774	1
3R	17565890	17570081	CG5849	1
3R	19056174	19071130	CG4467	-1
3R	24964464	24971220	CG14516	1
3R	25061086	25063850	CG11951	-1
2R	19231006	19233984	CG3502	-1
3R	17580291	17583374	CG31198	1
3R	17571027	17574646	CG31343	1
3R	25066493	25069564	CG31445	-1
3R	9128447	9138350	CG32473	1
3L	23833022	23979408	CG40470	-1
3R	17584496	17595023	CG42335	1
3L	1517692	1522919	Psa	1
3R	25070812	25074128	SP1029	-1
3L	16602636	16603418	Prosbeta6	-1
X	16170451	16171342	Prosalpha4	1
2R	11901396	11902201	Prosbeta1	-1
2R	13300416	13301208	Prosalpha5	1
2R	20388708	20389710	Prosalpha4T2	-1
3L	14993168	14994321	Prosbeta2	1
2R	5734236	5735222	Prosalpha7	-1
3R	4831176	4831793	Prosbeta3	-1
2R	6707578	6708488	Prosbeta5	1
X	5703039	5704090	Prosbeta2R1	1
2L	2653147	2653845	Prosbeta4R1	1
2L	2655460	2656154	Prosbeta4R2	1
2L	13232108	13232977	Prosalpha6T	1
2L	16731289	16732033	Prosbeta4	-1
2R	19196248	19197251	Prosbeta5R1	-1
3R	1043731	1045158	Prosbeta2R2	-1
2L	17990499	17991338	Prosbeta5R2	1
3R	8257163	8258183	Prosalpha2	1
3R	1182853	1183797	Prosbeta7	-1
2L	10221443	10222408	Prosalpha6	1
2R	16882496	16883536	Prosalpha3	1
3R	26948348	26949103	Prosalpha3T	-1
2R	3714906	3715990	Prosalpha1	-1
3L	3050539	3051514	CG32485	1
X	2146629	2148120	CG3091	-1
X	6198154	6200530	CG3823	1
2L	7430673	7433176	CG5958	-1
2L	7443646	7444973	CG5973	1
2L	19436146	19440721	CG10237	-1
2R	5491387	5492447	CG1902	1
3L	5776581	5777555	Cralbp	-1
3L	12485243	12490110	CG10657	-1
3R	1226544	1227533	CG2663	-1
3R	18249318	18250412	pinta	-1
3R	19535880	19536981	CG10301	1
3R	19537280	19538518	CG10300	1
3R	27503949	27505519	CG11550	-1
2R	5488991	5490365	CG30339	-1
2L	6656670	6657738	CG31636	-1
2L	15771344	15772541	CG31826	-1
3L	4365496	4366490	CG33514	1
3L	1232904	1233965	CG33965	1
3L	1234173	1235233	CG33966	1
2R	3044090	3045652	nec	-1
3L	19043891	19045126	Acp76A	-1
2R	3039236	3041069	Spn43Ab	-1
2R	3035233	3036709	Spn43Aa	1
2R	14013945	14015636	Spn55B	1
3R	11028915	11030258	Spn88Ea	-1
2L	20836689	20837974	Spn38F	-1
2L	8240465	8241766	Spn28F	-1
2R	2770835	2772352	Spn42Dd	1
2L	6671832	6673175	Spn27A	-1
2L	8004651	8007132	Spn28Dc	-1
2L	10062572	10063837	Spn31A	1
2R	2766823	2768220	Spn42Db	-1
2R	2769268	2770618	Spn42Dc	1
2R	2773923	2775696	Spn42De	1
2R	6827819	6829093	Spn47C	-1
2R	13010532	13011732	Spn53F	-1
3L	20314141	20315420	Spn77Bb	1
3L	20335838	20337279	Spn77Bc	1
3R	5823261	5826036	Spn85F	1
3R	11032484	11033826	Spn88Eb	-1
3R	26516385	26518423	Spn100A	1
2R	3041385	3042863	Spn43Ad	-1
2L	7887791	7889112	Spn28Da	-1
3L	19121628	19122765	Spn75F	-1
2L	7889371	7890530	Spn28Db	-1
2L	7581935	7583233	Spn28B	1
3L	20310873	20312991	Spn77Ba	1
2R	1808438	1818292	CG43366	1
2R	20292975	20297095	SerT	-1
2L	4468134	4474977	ine	-1
3L	17389654	17402963	blot	-1
2L	14845117	14849122	CG15279	-1
X	3372384	3374981	CG10804	-1
X	5299547	5304599	NAAT1	-1
2L	7711026	7713841	Ntl	1
2L	7717052	7719390	CG13793	-1
2L	7719908	7722645	CG13794	-1
2L	7723556	7726095	CG13795	-1
2L	7727497	7730558	CG13796	-1
2R	5682940	5685479	CG1698	1
2R	8186437	8188628	CG8850	-1
2R	11810688	11815060	bdg	-1
2R	12446854	12451462	DAT	-1
2R	14615452	14617744	List	-1
2R	19717519	19724863	CG5549	1
3L	9205768	9208192	CG4476	1
4	650462	655137	CG1732	1
2L	7714097	7716553	CG33296	-1
2L	7734664	7736698	CG31904	-1
2R	14406687	14411950	CG43066	1
2L	12027782	12033531	dmGlut	1
2R	14684984	14689571	l(2)08717	-1
2R	10730873	10732942	NaPi-T	-1
2R	12543262	12551083	Picot	-1
2L	4446988	4448427	MFS18	-1
2L	13595552	13596997	CG9254	-1
X	4678231	4679670	CG6978	1
X	13025830	13028469	MFS10	1
2L	1143371	1147075	MFS3	1
2L	2402245	2407698	VGlut	1
2L	4893955	4903153	CG3036	1
2R	1848991	1854214	CG7881	-1
2R	3814252	3817115	CG8791	1
2R	14682314	14684042	MFS15	-1
2R	14696117	14702196	CG15096	-1
2R	16135749	16137731	CG9864	-1
2R	17170048	17172731	MFS16	1
2R	18722223	18724070	CG12490	1
2R	18724959	18726804	CG9825	1
2R	18728358	18729988	CG9826	1
2R	18733540	18735366	CG3649	1
3R	8803954	8806139	CG7091	1
3R	16333296	16335792	CG4288	-1
3R	27815021	27816620	CG2003	1
2L	12034225	12035985	CG18788	1
2R	18720185	18721996	CG30265	1
2R	18717220	18719248	CG30272	1
2RHet	1265489	1324536	MFS17	-1
3R	2510228	2510855	Edg84A	1
3R	2512496	2513286	Ccp84Ag	1
3R	2515395	2515908	Ccp84Af	-1
3R	2516681	2517425	Ccp84Ae	-1
3R	2518520	2519180	Ccp84Ad	1
3R	2521187	2521904	Ccp84Ac	-1
3R	2527800	2528541	Ccp84Ab	-1
3R	2529869	2530541	Ccp84Aa	1
2L	11944235	11946410	Cry	1
2L	14424413	14425131	Cpr35B	-1
X	5698764	5699264	Cpr5C	1
2L	2838474	2839453	Cpr23B	1
2L	9542947	9543478	Cpr30B	1
2R	16436884	16437572	Cpr57A	-1
3L	1824420	1825180	Cpr62Ba	-1
3L	1832837	1834958	Cpr62Bb	-1
3L	1840792	1842004	Cpr62Bc	-1
3L	4208187	4209092	Cpr64Aa	-1
3L	4211001	4211472	Cpr64Ab	-1
3L	4212245	4212873	Cpr64Ac	-1
3L	4215450	4216268	Cpr64Ad	1
3L	8313936	8315294	CG13670	1
3L	8329837	8331248	Cpr66Cb	1
3L	9397989	9399139	Cpr67B	1
3L	16355750	16356775	Cpr72Ea	1
3L	16358097	16358750	Cpr72Eb	1
3L	16932338	16935823	Cpr73D	-1
3L	19510761	19511375	Cpr76Ba	-1
3L	19512795	19513391	Cpr76Bb	1
3L	19514480	19520244	Cpr76Bc	1
3L	19526190	19530513	Cpr76Bd	1
3R	15423485	15424556	Cpr92A	-1
3R	16495453	16497991	Cpr92F	1
2L	9932587	9933092	Cpr30F	-1
3L	8633654	8636508	Cpr66D	1
2L	10054356	10055872	Cpr31A	1
3L	8321780	8323216	CG34462	1
3L	8319123	8320115	CG34461	1
2L	9930626	9930999	CG42367	1
3L	202214	205637	Gyk	-1
X	517715	518752	CG13369	1
2R	3131156	3132806	Ady43A	-1
2L	564227	566329	CG2794	1
2L	784421	786139	CG3544	1
2L	5727463	5728752	CG14006	-1
2L	12356537	12357879	CG17010	1
2R	7876755	7878787	CG8298	1
3L	1743213	1745012	Gk	1
3L	3052674	3054816	CG1271	1
3L	4023067	4025130	CG11594	-1
3L	11450256	11451392	CG12289	-1
3L	11451660	11452628	CG7551	1
3L	13013390	13015554	AdenoK	-1
3L	20125240	20126358	CG7335	-1
3L	20132463	20133383	CG7328	-1
3R	8023808	8025104	CG3809	1
3R	12822311	12824994	CG3534	1
3R	15690555	15692279	CG4686	1
X	9469356	9470166	CG42395	-1
2R	9873102	9877341	RN-tre	-1
X	4809451	4812355	CG4041	-1
X	20305514	20314504	CG1695	1
2L	207512	209858	Tbc1d15-17	1
2L	10433155	10435337	CG5337	-1
2R	11206085	11209525	CG8155	-1
3L	8340270	8345034	GAPcenA	1
3L	8615344	8616874	GAPsec	-1
3L	21331453	21336719	CG7324	-1
3R	7409072	7410365	wkd	1
3R	9095042	9097563	CG8449	-1
3R	11045133	11047677	CG12241	1
3R	11973364	11974488	CG5916	1
3R	16927999	16930738	CG5745	1
X	836640	839579	CG3703	-1
3L	22947627	22948385	CG32461	-1
X	20320972	20336615	CG32506	1
3R	1512972	1537678	plx	1
X	11327313	11332927	Evi5	-1
3L	20144672	20185374	CG42674	-1
3R	6051476	6076796	CG42795	1
2R	2937549	2939252	lbm	1
2R	19766416	19768190	TM4SF	1
X	1241313	1242047	Tsp2A	1
3R	21700764	21706803	Tsp96F	-1
2R	2900562	2905266	Tsp42Ee	1
2R	2897479	2899156	Tsp42Ed	-1
2R	2881930	2891481	Tsp42Ea	1
X	5963983	5965900	Tsp5D	-1
2L	6000312	6001737	Tsp26A	1
2L	8934990	8935957	Tsp29Fa	1
2L	8937551	8939601	Tsp29Fb	1
2L	11791093	11792303	Tsp33B	-1
2L	21355532	21356805	Tsp39D	1
2R	1682978	1683691	Tsp42A	1
2R	2894078	2895932	Tsp42Ec	1
2R	2912890	2915278	Tsp42Ef	1
2R	2916604	2920395	Tsp42Eg	1
2R	2921164	2922208	Tsp42Eh	1
2R	2922841	2924051	Tsp42Ei	1
2R	2927983	2930177	Tsp42Ej	1
2R	2930537	2932036	Tsp42Ek	1
2R	2933459	2935820	Tsp42El	1
2R	2940441	2941424	Tsp42En	1
2R	2942382	2944012	Tsp42Eo	1
2R	2944093	2945040	Tsp42Ep	-1
2R	2949959	2951003	Tsp42Eq	-1
2R	2951998	2953500	Tsp42Er	1
2R	7265036	7266532	Tsp47F	-1
3L	8919227	8924049	Tsp66E	1
3L	17885335	17886477	Tsp74F	-1
3R	6694755	6695762	Tsp86D	1
3R	22788078	22790424	Tsp97E	-1
X	2512469	2513566	Tsp3A	-1
2R	2886435	2887239	Tsp42Eb	1
3L	13836961	13838146	Tsp68C	1
2R	2892723	2893527	CG30160	1
3R	27030281	27035985	chp	-1
2R	15999390	16003547	18w	1
3L	13108398	13110653	trn	1
3L	13268789	13271131	caps	1
2L	15163582	15178320	CG4168	-1
X	19358703	19363583	kek5	1
2L	13185417	13189573	CG16974	-1
2R	15714410	15718750	Toll-7	1
3L	15330325	15334869	Toll-6	1
3L	16259517	16261241	CG4950	-1
3R	4043783	4045384	CG7800	1
3R	4045920	4047659	CG18249	1
3R	16985112	16986776	CG10824	-1
3R	25811320	25816260	CG7896	1
3R	27484640	27487352	kek6	1
3L	7512785	7520147	ltl	1
2R	17817025	17831981	Fili	1
X	13055951	13082961	CG34411	-1
X	22268025	22283853	CG42346	1
2R	10158675	10162377	conv	1
2L	1600634	1606519	haf	1
3L	12784681	12788712	CG42709	1
X	13892194	13892649	ben	1
3R	776001	778218	UbcD6	-1
2L	541768	542247	lwr	-1
2R	5752095	5753014	cbx	-1
3L	9691793	9692829	UbcD4	1
X	16488034	16488842	crl	1
3R	19515251	19520170	CG10254	-1
2L	14563124	14563579	CG3473	-1
X	7983342	7983893	Ubc-E2H	-1
X	17595049	17596242	CG8188	-1
2L	20100947	20102516	Kua	1
2R	6619278	6624875	CG7220	1
2R	16099191	16099991	CG16894	-1
3L	5356975	5359256	Uev1A	-1
3L	8189840	8190721	Ubc12	-1
3L	15579302	15580665	CG7656	-1
3R	7874074	7874694	CG14739	-1
3R	9543255	9543761	CG9602	-1
3L	24021778	24028889	CG40045	1
3R	13358442	13359645	CG5823	-1
2R	16897374	16899350	grau	-1
2R	19758395	19764300	ken	1
X	8047077	8048486	CG18262	1
X	10369051	10371184	CG2889	1
2R	5724694	5725915	CG1663	1
3R	5984897	5986983	CG6254	-1
2L	4879021	4882392	Cf2	-1
2L	11366413	11373209	salr	1
2L	15334094	15335506	esg	1
2L	15423722	15425430	wor	-1
X	4514027	4520002	peb	1
2R	7062280	7103749	shn	1
2L	15476935	15478107	sna	-1
3R	25865535	25866658	Sry-beta	1
3R	25869201	25870502	Sry-delta	1
3L	3985064	3988058	scrt	1
3R	24634027	24636807	wdn	-1
3R	14993757	14995544	sqz	1
3R	3739806	3741902	CG2678	1
2R	11025720	11030956	chn	1
2L	9758750	9762141	zf30C	1
2R	3398297	3400200	az2	-1
3R	2204192	2205886	CG1024	-1
2R	9066509	9072648	seq	-1
X	6906321	6907616	CG3032	-1
X	7091342	7133935	CG9650	1
X	8023952	8025748	CG2116	1
X	8029905	8030920	CG2120	1
X	15475119	15476801	CG9215	-1
X	18407222	18408742	CG6470	-1
X	18724696	18725833	CG7101	1
X	20901284	20902886	CG1529	-1
2L	3810994	3813330	CG3407	-1
2L	12047396	12048861	Plzf	-1
2R	3401832	3403769	CG1603	-1
2R	3404519	3406365	CG1602	-1
2R	4488087	4498393	rgr	1
2R	5759255	5760780	CG18446	1
2R	10297716	10298916	CG17385	-1
2R	11094395	11100994	row	-1
2R	15169128	15171287	CG11906	-1
2R	17522909	17525476	CG10321	1
3L	583984	585441	CG17181	-1
3L	1339822	1342391	CG2199	-1
3L	2637133	2641016	MEP-1	1
3L	3958527	3962061	CG12605	-1
3L	5637313	5641914	Blimp-1	1
3L	6480035	6481441	CG10147	-1
3L	12498910	12500810	CG10654	-1
3L	13991263	13992282	CG17359	-1
3R	1200813	1202005	CG14667	1
3R	5601006	5603621	topi	1
3R	7042335	7043600	CG4820	1
3R	7411171	7415532	CG6791	-1
3R	7445932	7447360	CG14710	1
3R	7447447	7448759	CG6808	-1
3R	7449133	7450557	CG14711	1
3R	7451233	7452308	CG6813	-1
3R	12168116	12171126	pad	1
3R	13627517	13628888	CG17806	-1
3R	13629252	13630890	CG17802	-1
3R	13631459	13632791	CG17801	-1
3R	15852349	15853682	CG4424	-1
3R	19235880	19238329	CG4374	-1
3R	21503020	21504259	CG4730	-1
3R	25861150	25862523	CG7928	-1
3R	26703420	26705613	CG12071	-1
XHet	84922	86148	ATbp	1
3L	9423622	9432087	MTF-1	1
X	1107972	1109111	CG11398	-1
2R	2090452	2092359	CG30431	1
3R	18950019	18952064	CG31365	-1
3R	23743980	23745005	CG33213	-1
3R	3099746	3134049	rn	-1
X	19663470	19676319	vfl	-1
3R	4816652	4818587	E(var)3-9	-1
2L	11435895	11445178	salm	-1
3R	11173841	11175225	CG42726	1
4	396589	412157	Lin29	-1
3R	20416493	20448894	mld	1
3R	3099746	3134049	rn	-1
X	16621835	16639866	CG9634	-1
3R	545675	557284	Nep2	-1
3R	24709415	24711538	CG14526	1
X	5388179	5389360	CG3239	-1
X	5990242	5997632	Nep1	1
X	12695741	12697708	CG3775	1
X	19857988	19861493	Nep3	1
2L	5056247	5058136	CG31918	-1
2L	6368141	6370099	CG9505	1
2L	6381298	6383352	CG9507	1
2L	12667265	12669274	CG15485	-1
2L	16488203	16490115	CG4580	1
2L	16835260	16837218	CG13283	-1
2R	8359420	8361321	CG8550	1
3R	118206	120369	CG9780	-1
3R	5501274	5503441	CG8358	1
3R	16478961	16485240	Nep4	-1
3R	18584568	18586793	CG4725	-1
3R	18587323	18589413	CG4723	-1
3R	18589764	18591824	CG4721	-1
3R	20935092	20937892	CG13650	-1
3R	22883960	22889113	Nep5	-1
3R	23780743	23782960	CG5527	1
3R	24698637	24700682	CG14529	1
3R	24701368	24703416	CG14528	1
3R	24703803	24705818	CG14523	-1
3R	24706525	24708627	CG14527	1
2L	6383545	6385512	CG42370	-1
